# Supplementary material for: Increase in SARS-CoV-2 Seroprevalence in UK Domestic Felids Despite Weak Immunogenicity of Post-Omicron Variants
Source: Viruses. 2023 Jul 30;15(8):1661. doi: 10.3390/v15081661 (PMC10458763; doi:10.3390/v15081661)
Supplement: Supplementary file 1 [file viruses-15-01661-s001.zip]

Archive with 7 entries (4 files):
- supplementary/
- supplementary/supplementary data.xlsx
- supplementary/supplementary text.docx
- viruses-2502617-supplementary/
- viruses-2502617-supplementary/supplementary/
- viruses-2502617-supplementary/supplementary/supplementary data.xlsx
- viruses-2502617-supplementary/supplementary/supplementary text.pdf
