# Supplementary material for: Increase in SARS-CoV-2 Seroprevalence in UK Domestic Felids Despite Weak Immunogenicity of Post-Omicron Variants
Source: Viruses. 2023 Jul 30;15(8):1661. doi: 10.3390/v15081661 (PMC10458763; doi:10.3390/v15081661)
Supplement: Supplementary file 1 [file viruses-15-01661-s001.zip › supplementary/supplementary data.xlsx]

## Sheet: mastersheet
Batch	TestID	sample date	sex	dob	calc age (y)	species	breed	postcode	1:50 v wuhan	1:50 v Alpha	1:50 v Delta	1:50 v Omicron	1:50 v BA.2	1:50 v BA.5	1:50 v BQ1.1	1:50 v XBB	Fixed_result	DABA Result	DABA Ab index	ELISA OD	Norm_OD	Wuhantitre	Alphatitre	Deltatitre	omicrontitre	BA.2Titre	BA.5Titre	BQ1.1titre	XBBtitre	Highest_titre	Overall Result
0		2021-05-14	MN	2020-05-18	0.989041	CAT	DSH (DOMESTIC SHORTHAIR)	WV	45.1116								neg	Neg	0.44											0	neg
0		2021-05-14	FN	2020-05-18	0.989041	CAT	DSH (DOMESTIC SHORTHAIR)	WV	0.029231								pos	Pos	26.18			193	515	86						668	pos
0		2021-05-14	MN	2020-05-18	0.989041	CAT	DSH (DOMESTIC SHORTHAIR)	WV	0.060021								pos	Pos	25.18			209	1415	<50						1415	pos
0		2021-05-26	MN	2020-05-27	0.99726	CAT	DSH (DOMESTIC SHORTHAIR)	N7	41.4211								neg	Neg	0.52											0	neg
1	1	2021-02-10	M	2009-02-10	12.0006	CAT	DSH (DOMESTIC SHORTHAIR)	SK	76.1227	64.0368							neg			0.0844	0.00623297									0	neg
1	2	2021-02-09	F	2020-05-13	0.745205	CAT	MAINE COON	CB	81.0255	53.8697							neg			0.2616	0.0880465									0	neg
1	3	2021-02-14	M	1753-01-01	#NUM!	CAT	DSH (DOMESTIC SHORTHAIR)	PO	28.5313	50.3686							neg			0.1123	0.0191145									0	neg
1	4	2021-02-11	FN	2019-02-13	1.99544	CAT	DLH (DOMESTIC LONGHAIR)	BN	41.7318	33.1794							neg			0.0877	0.00775659									0	neg
1	5	2021-02-10	MN	2020-08-04	0.520548	CAT	DSH (DOMESTIC SHORTHAIR)	LE	22.1531	24.0266							neg			0.0831	0.00563276									0	neg
1	6	2021-02-11	MN	2020-09-14	0.410959	CAT	DSH (DOMESTIC SHORTHAIR)	MK	108.032	74.7646							neg			0.068	-0.00133894									0	neg
1	8	2021-02-08	M	2016-10-13	4.32208	CAT	DLH (DOMESTIC LONGHAIR)	LS	92.329	61.5334							neg			0.0768	0.00272404									0	neg
1	9	2021-02-08	MN	2018-09-13	2.40657	CAT	SIBERIAN	LS	59.236	54.1682							neg			0.0779	0.00323191									0	neg
1	10	2021-02-08	F	2019-06-13	1.65876	CAT	MAINE COON	DG	51.7135	63.0473							neg			0.1033	0.0149591									0	neg
1	11	2021-02-04	MN	2003-07-13	17.5654	CAT	CHINCHILLA	CB	92.902	80.2348							neg			0.0832	0.00567893									0	neg
1	13	2021-02-09	FN	2010-07-13	10.5791	CAT	DSH (DOMESTIC SHORTHAIR)	CB	93.0468	83.0714							neg			0.1014	0.0140819									0	neg
1	14	2021-02-09	0	1753-01-01	#NUM!	CAT	NOT SPECIFIED	EH	78.635	64.5546							neg			0.0546	-0.00752574									0	neg
1	15	2021-02-05	M	2010-04-11	10.8227	CAT	MAINE COON	CB	62.1404	44.5586							neg			0.0918	0.00964957									0	neg
1	16	2021-02-09	M	2011-11-08	9.2561	CAT	BENGAL	M6	68.7706	40.627							neg			0.0973	0.0121889									0	neg
1	17	2021-02-05	MN	2016-02-11	4.98449	CAT	DSH (DOMESTIC SHORTHAIR)	ME	69.0494	85.4627							neg			0.1454	0.0343968									0	neg
1	18	2021-02-05	0	1753-01-01	#NUM!	CAT	NOT SPECIFIED	EH	78.4751	55.8158							neg			0.178	0.0494483									0	neg
1	19	2021-02-05	0	1753-01-01	#NUM!	CAT	NOT SPECIFIED	EH	65.5866	63.3376							neg			0.665	0.274297									0	neg
1	20	2021-02-04	FN	2018-05-12	2.73511	CAT	DSH (DOMESTIC SHORTHAIR)	CB	80.1163	85.8882							neg			0.0897	0.00867999									0	neg
1	21	2021-02-05	FN	2012-12-10	8.15494	CAT	DSH (DOMESTIC SHORTHAIR)	CB	89.9214	72.3914							neg			0.1273	0.02604									0	neg
1	23	2021-02-18	M	2015-09-23	5.40673	CAT	DSH (DOMESTIC SHORTHAIR)	LU	60.643	33.1794							neg			0.0899	0.00877233									0	neg
1	24	2021-02-18	F	2020-09-16	0.424658	CAT	DLH (DOMESTIC LONGHAIR)	RG	87.1088	60.5604							neg			0.1181	0.0217923									0	neg
1	25	2021-02-16	MN	2012-12-21	8.15494	CAT	DSH (DOMESTIC SHORTHAIR)	CB	83.4575	55.946							neg			0.1284	0.0265479									0	neg
1	26	2021-02-18	MN	2019-07-22	1.57938	CAT	DLH (DOMESTIC LONGHAIR)	CB	80.9227	51.6582							neg			0.1092	0.0176832									0	neg
1	27	2021-02-18	FN	2018-05-23	2.74333	CAT	DSH (DOMESTIC SHORTHAIR)	B9	92.4777	67.0943							neg			0.1343	0.0292719									0	neg
1	28	2021-02-18	M	2021-02-17	0.00273973	CAT	RUSSIAN	NG	61.0557	82.2765							neg			0.0862	0.00706404									0	neg
1	29	2021-02-16	M	2019-08-28	1.47263	CAT	DSH (DOMESTIC SHORTHAIR)	SK	74.9825	81.8543							neg			0.0936	0.0104806									0	neg
1	31	2021-02-17	M	1753-01-01	#NUM!	CAT	DSH (DOMESTIC SHORTHAIR)	BT	71.5722	30.554							neg			0.1409	0.0323191									0	neg
1	32	2021-02-17	MN	2011-02-19	9.99527	CAT	DSH (DOMESTIC SHORTHAIR)	SS	1.50812	33.5818							pos	Neg	0.32	0.0922	0.00983425	≤50	≤50	≤50						0	neg
1	33	2021-02-17	FN	2018-02-19	2.99521	CAT	DSH (DOMESTIC SHORTHAIR)	DN	78.5071	72.6471							neg			0.242	0.0789972									0	neg
1	34	2021-02-16	F	2018-01-23	3.06639	CAT	BRITISH BLUE	NW	57.1112	48.4951							neg			0.099	0.0129738									0	neg
1	35	2021-02-14	M	1753-01-01	#NUM!	CAT	NOT SPECIFIED	RH	77.1006	42.2316							neg			0.1095	0.0178217									0	neg
1	36	2021-02-16	0	1753-01-01	#NUM!	CAT	NOT SPECIFIED	EH	61.127	27.4453							neg			0.0985	0.012743									0	neg
1	38	2021-02-13	M	2020-09-29	0.375342	CAT	DSH (DOMESTIC SHORTHAIR)	CB	111.689	115.181							neg			0.0819	0.00507872									0	neg
1	39	2021-02-15	FN	2017-12-20	3.15717	CAT	SHORTHAIR BRITISH (PED)	AL	71.4377	86.8051							neg			0.0893	0.00849531									0	neg
1	40	2021-02-11	MN	2020-08-24	0.468493	CAT	DSH (DOMESTIC SHORTHAIR)	CB	72.9778	65.7206							neg			0.0883	0.00803361									0	neg
1	41	2021-02-13	M	2020-04-10	0.846575	CAT	DSH (DOMESTIC SHORTHAIR)	WD	57.224	54.2078							neg			0.0991	0.01302									0	neg
1	42	2021-02-12	FN	2008-04-01	12.8666	CAT	RAGDOLL	EH	77.5149	66.2203							neg			0.0944	0.01085									0	neg
1	43	2021-02-23	MN	2010-10-27	10.3272	CAT	DLH (DOMESTIC LONGHAIR)	CB	70.8913	85.593							neg			0.1489	0.0360127									0	neg
1	45	2021-02-18	MN	2008-02-25	12.9816	CAT	DSH (DOMESTIC SHORTHAIR)	EX	70.8752	82.923							neg			0.938	0.400342									0	neg
2	1	2021-03-17	F	2019-07-18	1.66423	CAT	CHARTREUX	DH	75.0317	99.4065							neg			0.177	0.0489866									0	neg
2	2	2021-03-16	FN	2004-02-16	17.0774	CAT	DSH (DOMESTIC SHORTHAIR)	CB	83.9589	115.47							neg			0.0877	0.00775659									0	neg
2	4	2021-03-16	FN	2011-02-16	10.0774	CAT	DSH (DOMESTIC SHORTHAIR)	CB	86.5379	104.598							neg			0.0976	0.0123274									0	neg
2	5	2021-03-15	0	1753-01-01	#NUM!	CAT	NOT SPECIFIED	FY	89.6894	103.906							neg			0.4485	0.174339									0	neg
2	6	2021-03-15	0	1753-01-01	#NUM!	CAT	NOT SPECIFIED	FY	68.8281	105.957							neg			0.0896	0.00863382									0	neg
2	7	2021-03-11	MN	2017-03-15	3.98959	CAT	DSH (DOMESTIC SHORTHAIR)	JE	78.96	114.851							neg			0.1082	0.0172215									0	neg
2	8	2021-03-11	0	2020-05-12	0.830137	CAT	DSH (DOMESTIC SHORTHAIR)	CB	59.6644	102.193							neg			0.0854	0.00669468									0	neg
2	9	2021-03-09	FN	2015-06-12	5.74071	CAT	DSH (DOMESTIC SHORTHAIR)	CB	84.4472	115.625							neg			0.0863	0.00711021									0	neg
2	10	2021-03-15	FN	2017-03-16	3.99781	CAT	PERSIAN (LONGHAIR)	EX	74.5931	95.4658							neg			0.0854	0.00669468									0	neg
2	11	2021-03-17	MN	2007-03-05	14.0336	CAT	DSH (DOMESTIC SHORTHAIR)	G4	96.0435	150.525							neg			0.1002	0.0135279									0	neg
2	12	2021-03-15	M	2012-09-02	8.52998	CAT	DSH (DOMESTIC SHORTHAIR)	G6	85.551	126.395							neg			0.0878	0.00780276									0	neg
2	14	2021-02-02	MN	2011-02-04	9.99527	CAT	DSH (DOMESTIC SHORTHAIR)	LL	82.2127	104.297							neg			0.1119	0.0189298									0	neg
2	15	2021-02-05	MN	2019-02-09	1.98996	CAT	DSH (DOMESTIC SHORTHAIR)	S7	65.1431	104.238							neg			0.0767	0.00267787									0	neg
2	16	2021-02-04	MN	2016-02-06	4.99544	CAT	DSH (DOMESTIC SHORTHAIR)	LU	61.5441	80.1817							neg			0.0967	0.0119119									0	neg
2	17	2021-02-21	MN	2019-05-16	1.77099	CAT	BRITISH BLUE	SG	1.17414	0.314112							pos	Pos	30.63	0.8578	0.363313	95	136	56	<50					136	pos
2	18	2021-02-04	F	2017-06-11	3.65279	CAT	BRITISH SHORT HAIR	KA	61.7685	101.078							neg			0.0968	0.0119581									0	neg
2	20	2021-02-01	0	2020-09-06	0.405479	CAT	RUSSIAN BLUE	SW	85.9237	107.473							neg			0.1093	0.0177294									0	neg
2	21	2021-02-02	MN	2015-10-06	5.32734	CAT	DSH (DOMESTIC SHORTHAIR)	CB	100.055	130.371							neg			0.1072	0.0167598									0	neg
2	22	2021-01-28	FN	2020-09-03	0.40274	CAT	MAINE COON	WN	74.1891	97.8801							neg			0.1116	0.0187913									0	neg
2	23	2021-02-03	MN	2019-08-07	1.49453	CAT	DSH (DOMESTIC SHORTHAIR)	CB	65.9853	108.099							neg			0.0822	0.00521723									0	neg
2	24	2021-01-19	0	2018-01-21	2.99521	CAT	NORWEGIAN FOREST	WD	67.8901	82.1324							neg			0.1429	0.0332425									0	neg
2	27	2021-02-02	M	2019-05-06	1.74635	CAT	DSH (DOMESTIC SHORTHAIR)	LS	81.0099	111.963							neg			0.108	0.0171291									0	neg
2	28	2021-01-28	MN	2018-08-01	2.49418	CAT	SHORTHAIR BRITISH (PED)	CB	92.5793	113.822							neg			0.1589	0.0406298									0	neg
2	29	2021-01-28	FN	2014-08-31	6.41205	CAT	DSH (DOMESTIC SHORTHAIR)	CB	74.3194	95.1265							neg			0.1401	0.0319498									0	neg
2	30	2021-01-31	F	1753-01-01	#NUM!	CAT	DSH (DOMESTIC SHORTHAIR)	TN	83.1436	113.004							neg			0.272	0.0928482									0	neg
2	31	2021-02-01	MN	1753-01-01	#NUM!	CAT	DEVON REX	TS	67.6768	94.7335							neg			0.1224	0.0237776									0	neg
2	32	2021-01-28	M	2016-01-30	4.99544	CAT	DSH (DOMESTIC SHORTHAIR)	WD	62.7012	104.961							neg			0.0939	0.0106191									0	neg
2	33	2021-01-27	MN	2019-02-02	1.98449	CAT	MAINE COON	NN	64.4143	103.13							neg			0.0844	0.00623297									0	neg
2	34	2021-01-28	0	2020-01-30	0.994536	CAT	DSH (DOMESTIC SHORTHAIR)	WD	74.4999	114.616							neg			0.0815	0.00489404									0	neg
2	35	2021-01-29	MN	2016-11-02	4.23996	CAT	DSH (DOMESTIC SHORTHAIR)	NN	70.0681	78.8865							neg			0.1111	0.0185604									0	neg
2	36	2021-01-27	M	2017-01-28	3.99781	CAT	DSH (DOMESTIC SHORTHAIR)	LS	82.0389	110.38							neg			0.1009	0.0138511									0	neg
2	37	2021-01-28	MN	2016-06-30	4.57938	CAT	DSH (DOMESTIC SHORTHAIR)	CH	70.6371	91.8348							neg			0.1083	0.0172676									0	neg
2	38	2021-01-28	M	2010-01-30	10.9952	CAT	DSH (DOMESTIC SHORTHAIR)	B9	72.6995	128.4							neg			0.1221	0.0236391									0	neg
2	39	2021-01-27	0	1753-01-01	#NUM!	CAT	NOT SPECIFIED	EH	61.5459	117.069							neg			0.2832	0.0980193									0	neg
2	40	2021-01-27	0	1753-01-01	#NUM!	CAT	NOT SPECIFIED	EH	63.7217	118.142							neg			0.1686	0.0451083									0	neg
2	41	2021-01-27	0	1753-01-01	#NUM!	CAT	NOT SPECIFIED	EH	68.0724	119.414							neg			0.1158	0.0207304									0	neg
2	42	2021-01-27	FN	2015-12-30	5.07822	CAT	DSH (DOMESTIC SHORTHAIR)	CB	91.1718	124.939							neg			0.0918	0.00964957									0	neg
2	43	2021-01-26	FN	2005-01-28	15.9952	CAT	DSH (DOMESTIC SHORTHAIR)	NR	78.5855	116.722							neg			0.1016	0.0141742									0	neg
2	44	2021-01-25	M	2013-01-27	7.99513	CAT	DSH (DOMESTIC SHORTHAIR)	DH	74.0022	127.649							neg	Neg	0.36	0.1056	0.0138511									0	neg
2	45	2021-01-26	MN	2015-01-28	5.99531	CAT	NOT SPECIFIED	EX	70.4364	127.302							neg			0.1035	0.0150515									0	neg
3	2	2021-03-17	F	2020-12-16	0.249315	CAT	SIAMESE	DH	87.8005	117.901							neg													0	neg
3	4	2021-03-17	FN	2020-08-17	0.580822	CAT	DEVON REX	CB	86.0812	117.635							neg			0.1363	0.00643881									0	neg
3	5	2021-03-17	FN	2017-05-01	3.87733	CAT	DSH (DOMESTIC SHORTHAIR)	MK	54.8133	86.9909							neg			0.1978	0.0294613									0	neg
3	6	2021-03-18	0	2012-03-19	8.99535	CAT	DSH (DOMESTIC SHORTHAIR)	LS	84.2343	97.4734							neg			0.1943	0.0281511									0	neg
3	7	2021-03-18	M	2017-03-19	3.99781	CAT	DSH (DOMESTIC SHORTHAIR)	CF	78.2271	80.3978							neg			0.2339	0.0429753									0	neg
3	9	2021-03-17	MN	2019-07-26	1.64234	CAT	BIRMAN	PE	64.3705	75.1834							neg			0.13305	0.00522218									0	neg
3	10	2021-03-21	M	2019-01-31	2.13504	CAT	CHARTREUX	DH	79.4887	89.7251							neg													0	neg
3	11	2021-03-18	M	1753-01-01	#NUM!	CAT	DSH (DOMESTIC SHORTHAIR)	NG	8.61058	8.95906							pos	neg	0.47	0.1575	0.014375	≤50	≤50	≤50						0	neg
3	12	2021-03-21	FN	2007-01-25	14.1513	CAT	EGYPTIAN MAU	DH	73.1046	106.944							neg			0.1926	0.0275147									0	neg
3	14	2021-03-21	F	2019-06-26	1.7354	CAT	SIAMESE	DH	87.7519	108.819							neg			0.1454	0.00984539									0	neg
3	15	2021-03-17	M	2020-11-30	0.293151	CAT	BENGAL	NW	83.4196	98.2908							neg													0	neg
3	17	2021-03-19	MN	2018-04-24	2.90212	CAT	MAINE COON	CB	88.3388	97.8286							neg			0.14635	0.010201									0	neg
3	18	2021-03-22	0	1753-01-01	#NUM!	CAT	NOT SPECIFIED	EH	59.9264	81.8312							neg			0.15765	0.0144312									0	neg
3	19	2021-03-22	0	1753-01-01	#NUM!	CAT	NOT SPECIFIED	EH	81.9517	95.0311							neg													0	neg
3	20	2021-03-21	0	1753-01-01	#NUM!	CAT	NOT SPECIFIED	EH	75.1625	91.5183							neg			0.1875	0.0256055									0	neg
3	21	2021-03-16	F	2017-03-22	3.98412	CAT	DLH (DOMESTIC LONGHAIR)	NE	5.53106	2.6772							pos	Neg	0.41	0.42565	0.114757									0	neg
3	22	2021-03-19	FN	2018-03-23	2.98973	CAT	DSH (DOMESTIC SHORTHAIR)	EX	69.7226	116.554							neg			0.1574	0.0143376									0	neg
3	23	2021-03-17	F	2018-06-23	2.73238	CAT	DSH (DOMESTIC SHORTHAIR)	DE	56.5805	93.4768							neg			0.17945	0.022592									0	neg
3	24	2021-03-21	0	1753-01-01	#NUM!	CAT	NOT SPECIFIED	EH	66.6739	95.3249							neg			0.2107	0.0342904									0	neg
3	25	2021-03-18	M	2009-07-08	11.694	CAT	DSH (DOMESTIC SHORTHAIR)	CF	40.677	0.559561							pos	Neg	0.34	0.1267	0.00284506									0	neg
3	26	2021-03-16	F	1753-01-01	#NUM!	CAT	NOT SPECIFIED	NE	5.73426	14.0972							pos	Neg	0.07	0.21925	0.0374911	≤50	≤50	≤50						0	neg
3	27	2021-03-23	M	2008-02-24	13.0747	CAT	DSH (DOMESTIC SHORTHAIR)	CB	88.4465	127.984							neg			0.16525	0.0172762									0	neg
3	28	2021-03-25	M	2019-03-27	1.99544	CAT	NOT SPECIFIED	FY	93.129	108.907							neg			0.12385	0.00177816									0	neg
3	29	2021-03-25	F	2019-03-27	1.99544	CAT	BENGAL	FY	75.9237	61.5564							neg													0	neg
3	30	2021-03-28	MN	2007-05-18	13.8611	CAT	DSH (DOMESTIC SHORTHAIR)	S8	73.0387	99.1492							neg													0	neg
3	31	2021-03-24	F	2009-03-25	11.9979	CAT	DSH (DOMESTIC SHORTHAIR)	LS	91.4598	91.4548							neg			0.1745	0.020739									0	neg
3	32	2021-03-23	MN	2013-02-25	8.0718	CAT	RAGDOLL	WA	42.7439	77.1972							neg													0	neg
3	34	2021-03-23	MN	2014-07-26	6.65845	CAT	DSH (DOMESTIC SHORTHAIR)	GL	50.0888	47.8689							neg			0.13485	0.00589601									0	neg
3	35	2021-03-23	MN	2019-03-26	1.9927	CAT	DSH (DOMESTIC SHORTHAIR)	CH	18.2577	14.7721							eq			0.14225	0.00866619	≤50	≤50	≤50						0	neg
3	36	2021-03-23	0	1753-01-01	#NUM!	CAT	NOT SPECIFIED	EH	71.8919	87.4508							neg													0	neg
3	37	2021-03-24	F	2019-03-26	1.99544	CAT	DSH (DOMESTIC SHORTHAIR)	SE	52.935	89.4126							neg			0.1491	0.0112305									0	neg
3	38	2021-03-18	F	2019-11-25	1.31113	CAT	DSH (DOMESTIC SHORTHAIR)	SE	19.6014	35.5792							eq			0.1463	0.0101823	≤50	≤50	≤50						0	neg
3	39	2021-03-24	FN	2020-05-26	0.827397	CAT	DSH (DOMESTIC SHORTHAIR)	CW	75.3069	108.913							neg			0.21105	0.0344214									0	neg
3	40	2021-03-23	F	2020-04-26	0.906849	CAT	BIRMAN	DE	64.9839	86.7183							neg													0	neg
3	41	2021-03-25	MN	2019-03-27	1.99544	CAT	RAGDOLL	EX	84.8461	116.156							neg			0.13035	0.00421143									0	neg
3	43	2021-04-06	FN	2019-05-09	1.91058	CAT	DSH (DOMESTIC SHORTHAIR)	CB	94.5533	95.9531							neg			0.1428	0.00887208									0	neg
3	44	2021-04-05	FN	2020-04-07	0.994521	CAT	DSH (DOMESTIC SHORTHAIR)	WF	69.5229	90.3738							neg													0	neg
3	45	2021-04-06	MN	2008-08-07	12.6613	CAT	PERSIAN (LONGHAIR)	CB	73.91	43.3541							neg			0.13	0.00408041									0	neg
4	1	2021-02-19	0	1753-01-01	#NUM!	CAT	NOT SPECIFIED	EH	102.671	105.639							neg			0.1427	0.00883465									0	neg
4	2	2021-02-19	FN	2014-04-25	6.82272	CAT	SPHINX	CB	126.91	116.799							neg			0.11565	-0.00129151									0	neg
4	3	2021-02-16	MN	2016-06-25	4.64507	CAT	DSH (DOMESTIC SHORTHAIR)	JE	108.636	97.8967							neg			0.11475	-0.00162842									0	neg
4	4	2021-02-17	MN	2008-02-23	12.9844	CAT	DSH (DOMESTIC SHORTHAIR)	CB	147.879	95.8154							neg			0.12525	0.00230225									0	neg
4	5	2021-02-19	M	2004-03-11	16.9433	CAT	DSH (DOMESTIC SHORTHAIR)	EH	108.988	60.5205							neg			0.1244	0.00198405									0	neg
4	6	2021-02-19	M	2020-08-08	0.534247	CAT	RUSSIAN BLUE	DH	99.1939	119.451							neg			0.1067	-0.00464193									0	neg
4	7	2021-02-19	F	2020-09-17	0.424658	CAT	RUSSIAN BLUE	DH	105.98	119.421							neg			0.1184	-0.000262045									0	neg
4	8	2021-02-23	FN	2020-10-27	0.326027	CAT	SIAMESE	N8	82.4992	120.099							neg			0.0116	-0.00497291									0	neg
4	9	2021-02-16	MN	2019-02-20	1.98996	CAT	DSH (DOMESTIC SHORTHAIR)	L1	33.0516	89.6309							neg			0.0674	0.0364433									0	neg
4	10	2021-02-20	FN	2018-02-23	2.99247	CAT	DSH (DOMESTIC SHORTHAIR)	LS	37.7953	89.608							neg			0.0551	0.0273139									0	neg
4	11	2021-02-19	F	2020-06-11	0.693151	CAT	DSH (DOMESTIC SHORTHAIR)	HP	74.5172	119.781							neg			0.1942	0.130557									0	neg
4	13	2021-02-15	MN	2007-02-20	13.987	CAT	DSH (DOMESTIC SHORTHAIR)	ME	0.148228	4.9723							pos	neg	0.05	0.0991	0.0599718	≤50	≤50	≤50						0	neg
4	14	2021-01-22	0	1753-01-01	#NUM!	CAT	NOT SPECIFIED	EH	74.3506	76.1789							neg			0.5985	0.430639									0	neg
4	15	2021-01-22	0	1753-01-01	#NUM!	CAT	NOT SPECIFIED	EH	89.1224	93.3315							neg			0.40885	0.289876									0	neg
4	16	2021-02-07	MN	2009-04-06	11.8418	CAT	DSH (DOMESTIC SHORTHAIR)	TN	6.0104	94.7589							pos	Neg	0.05	0.4994	0.357085	≤50	50	≤50						50	pos
4	17	2021-01-29	M	2015-06-11	5.63668	CAT	DSH (DOMESTIC SHORTHAIR)	ME	2.16843	13.5265							pos	Neg	0.05	0.58445	0.420211	≤50	≤50	≤50						0	neg
4	18	2021-03-15	0	1753-01-01	#NUM!	CAT	NOT SPECIFIED	FY	83.5304	105.433							neg			0.33025	0.231537									0	neg
4	19	2021-03-15	0	1753-01-01	#NUM!	CAT	NOT SPECIFIED	FY	82.5338	108.959							neg			0.40255	0.2852									0	neg
4	20	2021-01-27	FN	2011-01-28	9.99801	CAT	DLH (DOMESTIC LONGHAIR)	ME	63.7679	97.0864							neg			0.15375	0.100534									0	neg
4	21	2021-02-02	M	1753-01-01	#NUM!	CAT	DLH (DOMESTIC LONGHAIR)	PO	110.527	96.229							neg			0.0321	0.0102427									0	neg
4	22	2021-01-28	MN	2014-02-04	6.98152	CAT	DSH (DOMESTIC SHORTHAIR)	ME	10.1883	61.0411							eq			0.04985	0.0234172									0	neg
4	23	2021-03-12	M	2017-03-16	3.98959	CAT	DSH (DOMESTIC SHORTHAIR)	NG	16.7019	61.2511							eq			0.2166	0.147183									0	neg
4	24	2021-01-25	F	2020-08-08	0.465753	CAT	SHORTHAIR BRITISH (PED)	IG	78.5452	100.785							neg			0.12015	0.0755956									0	neg
4	25	2021-01-23	MN	2011-05-29	9.6558	CAT	DSH (DOMESTIC SHORTHAIR)	WD	87.3468	87.1989							neg			0.64955	0.46853									0	neg
4	26	2021-01-25	FN	2006-01-27	14.9952	CAT	DLH (DOMESTIC LONGHAIR)	BN	87.6927	93.3283							neg			0.18725	0.125399									0	neg
4	27	2021-01-25	FN	2017-05-29	3.66101	CAT	SHORTHAIR BRITISH (PED)	AL	64.2133	92.586							neg			0.0454	0.0201143									0	neg
4	28	2021-01-25	M	2018-01-27	2.99521	CAT	DSH (DOMESTIC SHORTHAIR)	HP	105.723	116.75							neg			0.05245	0.025347									0	neg
4	30	2021-01-19	F	2011-11-21	9.16302	CAT	RAGDOLL	DH	89.0586	110.788							neg			0.01035	-0.00590069									0	neg
4	31	2021-01-24	0	1753-01-01	#NUM!	CAT	NOT SPECIFIED	EH	90.8318	73.8885							neg			0.0302	0.00883248									0	neg
4	32	2021-01-22	M	2020-06-26	0.575342	CAT	DSH (DOMESTIC SHORTHAIR)	LS	107.997	102.935							neg			0.17635	0.117309									0	neg
4	33	2021-02-01	M	2007-02-03	13.9953	CAT	DSH (DOMESTIC SHORTHAIR)	ME	101.808	66.6052							neg	Neg	0.07	0.14125	0.0912566									0	neg
4	34	2021-01-28	F	2014-02-04	6.98152	CAT	DSH (DOMESTIC SHORTHAIR)	ME	35.5205	92.0807							neg			0.0902	0.053366									0	neg
4	35	2021-01-25	FN	2008-01-28	12.9926	CAT	DSH (DOMESTIC SHORTHAIR)	NR	97.6845	103.281							neg			0.08605	0.0502858									0	neg
4	36	2021-01-26	M	2013-01-27	7.99787	CAT	DSH (DOMESTIC SHORTHAIR)	LE	77.2064	84.7938							neg			0.071	0.0391153									0	neg
4	38	2021-03-26	MN	2018-09-29	2.48871	CAT	DSH (DOMESTIC SHORTHAIR)	B9	91.8873	92.2203							neg													0	neg
4	40	2021-03-31	MN	2013-03-11	8.05537	CAT	RUSSIAN BLUE	NE	92.0324	89.4274							neg													0	neg
4	41	2021-03-30	FN	2008-12-01	12.3246	CAT	NORWEGIAN FOREST	EH	82.8637	103.744							neg													0	neg
4	42	2021-03-15	0	1753-01-01	#NUM!	CAT	NOT SPECIFIED	EH	70.2014	86.5158							neg			0.0628	0.033029									0	neg
4	43	2021-04-01	MN	2012-06-06	8.81741	CAT	REX	EH	84.7668	78.5538							neg													0	neg
4	44	2021-03-25	MN	2007-05-18	13.8529	CAT	DSH (DOMESTIC SHORTHAIR)	JE	82.272	100.113							neg													0	neg
4	45	2021-03-25	F	2020-07-08	0.712329	CAT	RAGDOLL	PE	81.0639	102.143							neg													0	neg
5	1	2021-03-01	M	2019-01-02	2.15967	CAT	DSH (DOMESTIC SHORTHAIR)	LS	90.7387	112.051							neg													0	neg
5	2	2021-02-27	0	1753-01-01	#NUM!	CAT	NOT SPECIFIED	EH	103.918	100.56							neg			0.1915	0.128553									0	neg
5	3	2021-02-26	MN	2008-07-01	12.6558	CAT	DLH (DOMESTIC LONGHAIR)	CB	128.46	104.309							neg			0.4773	0.340681									0	neg
5	4	2021-02-28	MN	2007-03-02	13.9953	CAT	DSH (DOMESTIC SHORTHAIR)	LL	126.159	114.838							neg			0.09375	0.0560009									0	neg
5	5	2021-02-25	F	1753-01-01	#NUM!	CAT	DSH (DOMESTIC SHORTHAIR)	DH	100.652	98.0796							neg			0.07745	0.0439026									0	neg
5	7	2021-02-24	M	2014-01-19	7.09925	CAT	BENGAL	TW	90.8573	98.9365							neg													0	neg
5	8	2021-02-24	FN	2019-06-28	1.6615	CAT	DSH (DOMESTIC SHORTHAIR)	UB	87.5776	75.1942							neg													0	neg
5	9	2021-02-24	MN	2008-10-28	12.3246	CAT	DSH (DOMESTIC SHORTHAIR)	WD	87.2477	84.5491							neg													0	neg
5	10	2021-01-11	M	2012-01-14	8.99261	CAT	MAINE COON	CA	93.409	80.7722							neg													0	neg
5	11	2021-03-04	FN	2006-10-05	14.412	CAT	DSH (DOMESTIC SHORTHAIR)	CB	89.1619	83.6843							neg			0.2024	0.136644									0	neg
5	12	2021-03-04	M	2012-03-05	8.99535	CAT	DSH (DOMESTIC SHORTHAIR)	FY	95.0038	111.437							neg													0	neg
5	13	2021-03-04	F	2020-04-23	0.863014	CAT	DSH (DOMESTIC SHORTHAIR)	G6	111.281	120.9							neg			0.015	-0.00244934									0	neg
5	14	2021-03-01	0	1753-01-01	#NUM!	CAT	DSH (DOMESTIC SHORTHAIR)	RH	91.8541	90.9182							neg			0.10065	0.0611222									0	neg
5	15	2021-03-03	MN	2013-01-03	8.16215	CAT	DSH (DOMESTIC SHORTHAIR)	CB	104.271	103.221							neg			0.0702	0.0385215									0	neg
5	16	2021-03-02	MN	2019-12-04	1.2427	CAT	DLH (DOMESTIC LONGHAIR)	EH	103.852	98.2467							neg													0	neg
5	18	2021-03-03	FN	2018-09-04	2.49418	CAT	MAINE COON	EH	90.6315	82.3846							neg													0	neg
5	19	2021-03-01	M	2020-04-04	0.906849	CAT	RAGDOLL	HA	77.7884	90.3918							neg													0	neg
5	20	2021-03-02	FN	2020-09-02	0.49589	CAT	DSH (DOMESTIC SHORTHAIR)	CB	97.5306	96.6097							neg			0.0618	0.0322868									0	neg
5	21	2021-03-02	F	1753-01-01	#NUM!	CAT	BRITISH BLUE	CB	85.3711	107.511							neg			0.0693	0.0378535									0	neg
5	22	2021-02-17	M	2018-07-06	2.62012	CAT	SHORTHAIR BRITISH (PED)	NG	66.0982	71.1596							neg			0.0753	0.0423068									0	neg
5	24	2021-02-02	0	1753-01-01	#NUM!	CAT	NOT SPECIFIED	AL	107.55	102.503							neg			0.07395	0.0413048									0	neg
5	25	2021-03-02	FN	2017-03-03	3.99781	CAT	MAINE COON	EX	64.7683	89.2036							neg			0.0921	-0.00322698									0	neg
5	26	2021-01-15	0	2020-02-19	0.904372	CAT	DLH (DOMESTIC LONGHAIR)	CB	101.658	115.092							neg			0.10285	0.000670776									0	neg
5	27	2021-01-13	0	2020-06-19	0.569863	CAT	RAGDOLL	WD	92.8947	81.3875							neg			0.08295	-0.0065446									0	neg
5	28	2021-04-21	FN	2012-04-22	8.99535	CAT	BRITISH SHORT HAIR	GL	86.872	133.873							neg			0.12185	0.00755983									0	neg
5	29	2021-01-13	M	2020-07-01	0.536986	CAT	DLH (DOMESTIC LONGHAIR)	KA	70.6734	113.089							neg			0.0911	-0.00358956									0	neg
5	31	2021-01-15	M	2020-03-20	0.824658	CAT	RAGDOLL	CB	67.5314	73.7335							neg			0.06495	-0.0130711									0	neg
5	32	2021-01-08	FN	2018-11-20	2.13552	CAT	DSH (DOMESTIC SHORTHAIR)	CM	95.0206	90.6935							neg													0	neg
5	35	2021-01-13	MN	2014-08-16	6.41205	CAT	DSH (DOMESTIC SHORTHAIR)	CB	79.0901	76.9759							neg			0.19525	0.0341733									0	neg
5	36	2021-01-12	FN	2020-09-23	0.30411	CAT	DLH (DOMESTIC LONGHAIR)	SK	91.2652	92.8051							neg													0	neg
5	37	2021-01-14	M	2020-09-16	0.328767	CAT	DSH (DOMESTIC SHORTHAIR)	CB	86.1429	86.1815							neg													0	neg
5	38	2021-01-12	FN	2020-01-15	0.991803	CAT	DSH (DOMESTIC SHORTHAIR)	WD	84.678	86.1732							neg			0.12535	0.00882886									0	neg
5	39	2021-01-12	MN	2020-01-15	0.991803	CAT	DSH (DOMESTIC SHORTHAIR)	JE	112.024	113.196							neg													0	neg
5	40	2021-01-06	M	2009-01-14	11.9787	CAT	DLH (DOMESTIC LONGHAIR)	RH	91.185	98.4451							neg			0.0876	-0.00485859									0	neg
5	41	2021-01-13	FN	2014-12-16	6.07803	CAT	ORIENTAL SHORT HAIR	CB	110.591	100.873							neg			0.0845	-0.0059826									0	neg
5	42	2021-01-03	F	2014-01-09	6.98426	CAT	NOT SPECIFIED	CT	83.9397	85.5131							neg			0.092	-0.00326323									0	neg
5	45	2021-01-11	M	2020-09-29	0.284932	CAT	DSH (DOMESTIC SHORTHAIR)	SK	78.4368	85.6737							neg													0	neg
6	1	2021-05-10	F	2014-06-12	6.91034	CAT	SHORTHAIR BRITISH (PED)	B9	85.5758	110.562							neg			0.1519	0.0184554									0	neg
6	2	2021-05-10	M	2016-08-17	4.72719	CAT	SHORTHAIR BRITISH (PED)	B9	78.3703	109.167							neg			0.11455	0.00491298									0	neg
6	3	2021-05-12	M	2017-05-13	3.99781	CAT	DSH (DOMESTIC SHORTHAIR)	FY	78.2646	89.0502							neg			0.14205	0.014884									0	neg
6	4	2021-05-18	MN	2015-03-21	6.15956	CAT	ORIENTAL	CB	91.2393	96.6165							neg			0.09315	-0.00284627									0	neg
6	5	2021-05-19	FN	2015-12-20	5.4122	CAT	DLH (DOMESTIC LONGHAIR)	CB	99.5368	107.621							neg			0.09605	-0.00179478									0	neg
6	6	2021-05-05	M	2017-05-26	3.94304	CAT	DSH (DOMESTIC SHORTHAIR)	LU	70.4754	126.096							neg													0	neg
6	7	2021-05-14	MN	2010-05-18	10.9897	CAT	DSH (DOMESTIC SHORTHAIR)	CB	68.2	88.4884							neg			0.0967	-0.0015591									0	neg
6	9	2021-05-14	F	2019-05-18	1.98996	CAT	DSH (DOMESTIC SHORTHAIR)	DE	52.1158	88.1821							neg			0.0332	-0.024583									0	neg
6	10	2021-05-07	M	2021-06-09	0.090411	CAT	DSH (DOMESTIC SHORTHAIR)	BR	83.7881	100.731							neg			0.05165	-0.0178934									0	neg
6	11	2021-05-04	FN	2014-05-07	6.99247	CAT	DLH (DOMESTIC LONGHAIR)	CV	78.5725	97.6474							neg													0	neg
6	12	2021-05-10	FN	2014-11-03	6.51608	CAT	NORWEGIAN FOREST	NW	73.9806	105.584							neg													0	neg
6	13	2021-05-13	M	1753-01-01	#NUM!	CAT	NOT SPECIFIED	RH	92.3129	107.623							neg													0	neg
6	14	2021-05-20	FN	2014-05-22	6.99521	CAT	NOT SPECIFIED	CB	69.1	120.199							neg			0.1034	0.000870196									0	neg
6	15	2021-05-20	MN	2012-03-23	9.15686	CAT	DSH (DOMESTIC SHORTHAIR)	EX	58.4604	90.1301							neg													0	neg
6	16	2021-05-18	FN	2013-01-01	8.37572	CAT	DSH (DOMESTIC SHORTHAIR)	CV	72.5704	104.815							neg													0	neg
6	18	2021-05-19	F	2018-01-21	3.32375	CAT	DSH (DOMESTIC SHORTHAIR)	WN	82.0539	90.2357							neg													0	neg
6	19	2021-05-05	F	2014-05-01	7.01164	CAT	DSH (DOMESTIC SHORTHAIR)	G6	82.6589	94.6974							neg			0.07435	-0.0096628									0	neg
6	21	2021-05-12	M	2019-02-15	2.23631	CAT	DSH (DOMESTIC SHORTHAIR)	DH	98.5128	104.012							neg			2.15935	0.74632									0	neg
6	22	2021-05-17	M	2017-05-24	3.98138	CAT	DSH (DOMESTIC SHORTHAIR)	RH	86.8619	118.479							neg			0.13325	0.0116933									0	neg
6	23	2021-05-18	FN	2015-05-20	5.99531	CAT	DSH (DOMESTIC SHORTHAIR)	B4	71.4285	109.26							neg													0	neg
6	24	2021-05-13	M	1753-01-01	#NUM!	CAT	NOT SPECIFIED	WF	78.5033	105.567							neg			0.03655	-0.0233684									0	neg
6	26	2021-05-19	F	2020-12-20	0.410959	CAT	DSH (DOMESTIC SHORTHAIR)	B6	61.6454	77.7359							neg													0	neg
6	27	2021-05-16	M	2017-05-17	3.99781	CAT	NOT SPECIFIED	PE	83.3091	73.2181							neg			0.08065	-0.00737854									0	neg
6	29	2021-05-20	FN	2020-07-17	0.841096	CAT	DSH (DOMESTIC SHORTHAIR)	PE	57.6973	39.6068							neg			0.12985	0.0104605									0	neg
6	30	2021-05-10	F	2009-08-13	11.7405	CAT	DSH (DOMESTIC SHORTHAIR)	SE	92.3655	109.85							neg													0	neg
6	31	2021-05-19	M	2020-01-11	1.35157	CAT	NOT SPECIFIED	EH	62.1356	59.42							neg			0.0691	-0.0115664									0	neg
6	32	2021-05-10	F	2015-12-09	5.41768	CAT	SHORTHAIR BRITISH (PED)	B9	50.9927	95.2193							neg			0.0946	-0.00232052									0	neg
6	33	2021-05-11	MN	2020-10-11	0.580822	CAT	DSH (DOMESTIC SHORTHAIR)	JE	54.1686	83.0257							neg			0.126	0.00906454									0	neg
6	34	2021-05-10	MN	2017-06-12	3.91019	CAT	DSH (DOMESTIC SHORTHAIR)	EH	1.99411	2.31089							pos	pos	27.58			349.855	413.397	181.48						413.397	pos
6	35	2021-05-12	0	2019-05-14	1.99544	CAT	DSH (DOMESTIC SHORTHAIR)	LS	61.2395	58.3446							neg													0	neg
6	36	2021-05-18	F	2019-10-08	1.60949	CAT	NOT SPECIFIED	EH	69.3909	63.6822							neg			0.0716	-0.0106599									0	neg
6	37	2021-05-15	FN	2005-06-24	15.8911	CAT	BIRMAN	GU	94.6475	100.665							neg													0	neg
6	38	2021-05-16	M	2020-11-16	0.49589	CAT	NOT SPECIFIED	EH	94.5079	122.526							neg			0.04565	-0.0200689									0	neg
6	39	2021-05-11	MN	1753-01-01	#NUM!	CAT	DSH (DOMESTIC SHORTHAIR)	HX	82.63	105.499							neg			0.08265	-0.00665337									0	neg
6	40	2021-05-12	FN	2019-04-14	2.07755	CAT	BURMESE	EH	71.9746	107.889							neg													0	neg
6	41	2021-05-13	F	2020-05-14	0.99726	CAT	RAGDOLL	CB	68.1012	85.5106							neg													0	neg
6	42	2021-05-11	MN	2009-05-13	11.9952	CAT	DSH (DOMESTIC SHORTHAIR)	BT	81.2443	106.34							neg													0	neg
6	43	2021-05-13	M	2019-05-15	1.99544	CAT	DSH (DOMESTIC SHORTHAIR)	WA	59.1063	90.7804							neg			0.2105	0.0397027									0	neg
6	44	2021-05-11	MN	2008-05-12	12.9953	CAT	NOT SPECIFIED	EH	90.9191	118.425							neg													0	neg
6	45	2021-05-11	MN	2020-08-01	0.775342	CAT	DSH (DOMESTIC SHORTHAIR)	DE	21.7482	55.6436							neg			0.0836	-0.00630892									0	neg
7	1	2021-06-03	0	1753-01-01	#NUM!	CAT	NOT SPECIFIED	NP	15.3049	50.1856							eq			0.2292	0.046483	≤50	≤50	≤50	≤50					0	neg
7	2	2021-06-03	0	1753-01-01	#NUM!	CAT	NOT SPECIFIED	NP	27.7531	39.8902							neg			0.0905	-0.00380711									0	neg
7	3	2021-06-02	M	2020-04-13	1.13543	CAT	BRITISH SHORT HAIR	EH	42.9511	89.1063							neg													0	neg
7	4	2021-06-02	MN	2020-02-25	1.26676	CAT	DSH (DOMESTIC SHORTHAIR)	LU	33.6489	95.0952							neg													0	neg
7	5	2021-06-03	MN	2014-06-05	6.99521	CAT	DSH (DOMESTIC SHORTHAIR)	ML	62.5336	154.575							neg													0	neg
7	6	2021-06-04	M	2019-06-08	1.98996	CAT	DSH (DOMESTIC SHORTHAIR)	NG	10.1714	38.4902							eq													0	neg
7	7	2021-06-02	F	2021-01-18	0.369863	CAT	DON SPHYNX	TR	98.0791	152.591							neg													0	neg
7	8	2021-06-02	M	2021-02-22	0.273973	CAT	DON SPHYNX	TR	104.373	107.6							neg													0	neg
7	9	2021-06-07	MN	2019-06-09	1.99544	CAT	SIAMESE	CT	92.0883	85.2026							neg													0	neg
7	11	2021-06-07	M	2014-06-09	6.99521	CAT	DSH (DOMESTIC SHORTHAIR)	LS	118.656	145.115							neg													0	neg
7	12	2021-06-04	0	2007-11-08	13.5709	CAT	NOT SPECIFIED	AL	0.133257	0.167838							pos	pos	27.6	1.74465	0.765631	580.422	489.755	102.595	<50					580.422	pos
7	13	2021-06-03	MN	2020-07-09	0.90137	CAT	RAGDOLL	EH	79.6282	78.6056							neg			0.11225	0.0281894									0	neg
7	14	2021-06-08	MN	2019-04-11	2.15967	CAT	DSH (DOMESTIC SHORTHAIR)	B9	53.7578	52.8572							neg			2.24015	0.989474									0	neg
7	15	2021-06-08	0	2020-10-09	0.663014	CAT	SPHINX	WD	18.0016	0.155991							pos	pos	19.6	1.19685	0.51816	89.1193	215.603	<50	<50					215.603	pos
7	16	2021-06-08	M	2018-06-10	2.99521	CAT	DSH (DOMESTIC SHORTHAIR)	WD	77.0364	70.0853							neg			1.15155	0.497696									0	neg
7	17	2021-06-08	0	2019-06-10	1.99544	CAT	DSH (DOMESTIC SHORTHAIR)	WD	0.171994	0.213253							pos	pos	30.1	1.7241	0.756347	346.384	553.3	115.218	<50					553.3	pos
7	18	2021-06-08	MN	2017-06-09	3.99781	CAT	SAVANNAH	WD	119.495	126.797							neg			0.03965	-0.00460788									0	neg
7	19	2021-06-08	M	2020-09-09	0.745205	CAT	DSH (DOMESTIC SHORTHAIR)	AL	54.3833	83.1826							neg			0.1617	0.0505286									0	neg
7	20	2021-06-08	F	2010-06-10	10.9952	CAT	DSH (DOMESTIC SHORTHAIR)	SS	97.778	114.087							neg			0.2692	0.099092									0	neg
7	21	2021-06-07	F	2019-05-11	2.07482	CAT	RAGDOLL	SG	95.8912	66.3672							neg			0.1905	0.063539									0	neg
7	22	2021-06-09	M	2020-01-10	1.41176	CAT	DSH (DOMESTIC SHORTHAIR)	LL	82.2433	164.936							neg													0	neg
7	23	2021-06-07	M	2016-03-30	5.18704	CAT	MAINE COON	DY	57.2653	54.6481							neg													0	neg
7	25	2021-06-08	MN	2012-12-10	8.49165	CAT	DSH (DOMESTIC SHORTHAIR)	SE	75.754	69.3764							neg													0	neg
7	26	2021-06-09	FN	2020-09-10	0.745205	CAT	DSH (DOMESTIC SHORTHAIR)	CB	103.737	150.956							neg			0.38955	0.15346									0	neg
7	27	2021-06-09	FN	2015-12-11	5.49433	CAT	DSH (DOMESTIC SHORTHAIR)	CB	146.365	162.398							neg			0.1128	0.0284378									0	neg
7	28	2021-06-09	0	2019-04-12	2.15967	CAT	DSH (DOMESTIC SHORTHAIR)	LS	99.091	132.584							neg													0	neg
7	31	2021-06-09	F	2015-04-11	6.1623	CAT	NORWEGIAN FOREST	WR	96.9454	91.5923							neg			0.0777	0.0125813									0	neg
7	32	2021-06-10	0	2010-06-12	10.9952	CAT	DLH (DOMESTIC LONGHAIR)	LS	113.784	96.9019							neg													0	neg
7	33	2021-06-10	FN	2019-11-11	1.57938	CAT	X	PE	107.949	94.2165							neg			0.0728	0.0103677									0	neg
7	34	2021-06-09	F	2020-06-11	0.994521	CAT	RAGDOLL	CB	83.6022	31.7629							neg			0.08735	0.0169407									0	neg
7	35	2021-07-14	F	2010-07-16	10.9952	CAT	DSH (DOMESTIC SHORTHAIR)	FY	58.2746	77.7091							neg			0.20585	0.0704734									0	neg
7	36	2021-06-10	0	1753-01-01	#NUM!	CAT	NOT SPECIFIED	EH	80.9458	122.188							neg			0.1146	0.029251									0	neg
7	37	2021-06-08	F	2018-06-15	2.98152	CAT	MAINE COON	G7	101.294	121.306							neg													0	neg
7	38	2021-06-13	M	2018-06-15	2.99521	CAT	MAINE COON	G7	74.206	27.9915							neg			0.2092	-0.311218									0	neg
7	39	2021-05-05	MN	2020-02-28	1.18194	CAT	SHORTHAIR BRITISH (PED)	G6	108.979	86.2629							neg													0	neg
7	40	2021-05-12	0	2020-05-16	0.989041	CAT	RUSSIAN BLUE	B9	88.3462	39.8843							neg			0.49655	0.201798									0	neg
7	41	2021-05-09	F	2017-05-13	3.98959	CAT	NOT SPECIFIED	RH	55.2665	73.5981							neg			0.1073	0.0259532									0	neg
7	42	2021-05-09	F	2004-05-13	16.9871	CAT	NOT SPECIFIED	RH	30.867	0.231024							pos	pos	3.3	0.0576	0.00350108	<50	<50	<50						0	neg
7	43	2021-05-12	MN	2007-05-14	13.9953	CAT	DSH (DOMESTIC SHORTHAIR)	NR	19.8455	64.286							eq			0.1029	0.0239655	≤50	≤50	≤50	≤50					0	neg
7	44	2021-05-27	F	2018-05-29	2.99521	CAT	DLH (DOMESTIC LONGHAIR)	FY	88.8229	88.5673							neg			0.07975	0.0135074									0	neg
7	45	2021-05-27	F	1753-01-01	#NUM!	CAT	MAINE COON	FY	111.545	107.259							neg			0.2268	0.0799377									0	neg
8	1	2021-04-28	MN	2012-05-25	8.92417	CAT	DSH (DOMESTIC SHORTHAIR)	HA	103.306	85.9448							neg													0	neg
8	2	2021-04-27	FN	2020-08-08	0.717808	CAT	EUROPEAN SHORT HAIR	CB	116.279	97.1939							neg			0.0824	0.0147046									0	neg
8	3	2021-04-27	MN	2011-07-31	9.74067	CAT	SIAMESE	YO	127.026	107.525							neg													0	neg
8	4	2021-04-27	M	2019-04-30	1.9927	CAT	NOT SPECIFIED	RH	98.8049	105.612							neg			0.09055	0.0183863									0	neg
8	5	2021-05-10	MN	2020-07-11	0.830137	CAT	DSH (DOMESTIC SHORTHAIR)	KY	128.675	113.72							neg													0	neg
8	6	2021-04-28	0	1753-01-01	#NUM!	CAT	NOT SPECIFIED	EH	74.0112	86.9326							neg			0.53425	0.218829									0	neg
8	7	2021-04-28	FN	2010-09-29	10.5791	CAT	DSH (DOMESTIC SHORTHAIR)	CB	106.323	91.7135							neg			0.1051	0.0249593									0	neg
8	8	2021-04-29	FN	2020-09-29	0.580822	CAT	DSH (DOMESTIC SHORTHAIR)	EH	74.3595	80.4303							neg			0.039	-0.00490152									0	neg
8	9	2021-04-27	MN	2020-04-30	0.991781	CAT	RAGDOLL	AL	56.6906	62.4266							neg													0	neg
8	10	2021-04-22	MN	2016-05-07	4.95712	CAT	SHORTHAIR BRITISH (PED)	LU	104.561	105.533							neg			0.0689	0.00860589									0	neg
8	11	2021-04-30	F	2020-12-25	0.345205	CAT	DSH (DOMESTIC SHORTHAIR)	CB	82.0162	97.7894							neg			0.1128	0.0284378									0	neg
8	13	2021-05-07	F	2020-10-07	0.580822	CAT	DSH (DOMESTIC SHORTHAIR)	S6	84.4367	112.124							neg													0	neg
8	14	2021-04-28	MN	1753-01-01	#NUM!	CAT	DSH (DOMESTIC SHORTHAIR)	BD	74.184	84.2132							neg													0	neg
8	16	2021-04-29	MN	2008-09-03	12.6504	CAT	DSH (DOMESTIC SHORTHAIR)	CT	75.3911	85.5264							neg			0.0988	0.0221133									0	neg
8	17	2021-05-10	M	2010-04-19	11.0582	CAT	SHORTHAIR BRITISH (PED)	B9	103.803	92.083							neg			0.0971	0.0213453									0	neg
8	18	2021-04-30	M	2016-04-10	5.05292	CAT	MAINE COON	WN	96.1398	74.2438							neg													0	neg
8	19	2021-04-30	M	2020-12-03	0.405479	CAT	DLH (DOMESTIC LONGHAIR)	FY	106.411	113.566							neg			0.08015	0.0136881									0	neg
8	20	2021-04-30	F	2020-10-28	0.50411	CAT	SHORTHAIR BRITISH (PED)	EH	110.839	112.303							neg			0.0506	0.000338815									0	neg
8	21	2021-05-04	MN	2014-05-06	6.99521	CAT	DSH (DOMESTIC SHORTHAIR)	JE	81.0037	85.9245							neg													0	neg
8	22	2021-05-04	F	1753-01-01	#NUM!	CAT	DSH (DOMESTIC SHORTHAIR)	FY	87.0685	92.8523							neg			0.0895	0.017912									0	neg
8	23	2021-04-23	MN	2016-05-05	4.96533	CAT	SPHINX	CB	82.9166	93.5024							neg			0.4546	0.182847									0	neg
8	24	2021-05-05	MN	2015-06-01	5.92687	CAT	DSH (DOMESTIC SHORTHAIR)	WA	76.7641	65.8763							neg													0	neg
8	26	2021-05-06	0	2020-07-06	0.832877	CAT	BENGAL	CV	2.34341	0.203805							pos	neg		0.13295	0.0375407									0	neg
8	27	2021-05-05	0	1753-01-01	#NUM!	CAT	NOT SPECIFIED	EH	115.488	123.235							neg			0.0838	0.015337									0	neg
8	28	2021-05-05	MN	2016-05-22	4.95164	CAT	BIRMAN	TN	0.790247	0.060796							pos	pos	28.7	2.2789	1.00698	586.132	676.764	243.465	<50					676.764	pos
8	29	2021-05-05	MN	2016-05-22	4.95164	CAT	BIRMAN	TN	0.0481091	0.113854							pos	pos	26.2	2.61025	1.15667	627.167	719.246	247.297	56					719.246	pos
8	30	2021-04-30	MN	2021-02-01	0.241096	CAT	MAINE COON	LL	91.6727	91.0767							neg													0	neg
8	31	2021-05-10	F	2020-06-11	0.912329	CAT	DSH (DOMESTIC SHORTHAIR)	B9	89.99	108.254							neg			0.0878	0.00690159									0	neg
8	32	2021-05-06	MN	2015-05-08	5.99531	CAT	DSH (DOMESTIC SHORTHAIR)	EX	28.8595	13.2758							eq			0.77525	0.330758									0	neg
8	33	2021-05-06	M	2010-05-08	10.9952	CAT	DSH (DOMESTIC SHORTHAIR)	LS	85.945	124.372							neg													0	neg
8	34	2021-05-06	MN	2011-06-08	9.9104	CAT	PERSIAN (LONGHAIR)	CH	76.7707	120.926							neg			0.1048	0.0149103									0	neg
8	35	2021-05-06	M	1753-01-01	#NUM!	CAT	NOT SPECIFIED	B9	59.6747	76.927							neg			0.1042	0.0146276									0	neg
8	36	2021-05-03	M	1753-01-01	#NUM!	CAT	NOT SPECIFIED	DN	91.8127	111.687							neg			0.10795	0.0163942									0	neg
8	37	2021-05-04	M	2014-05-11	6.98152	CAT	NOT SPECIFIED	RH	111.287	131.503							neg													0	neg
8	38	2021-05-06	MN	2019-05-11	1.98723	CAT	DLH (DOMESTIC LONGHAIR)	TN	1.95635	0.0187915							pos	pos	27.5	1.50375	0.673953	288.099	263.556	74.4423						288.099	pos
8	39	2021-05-06	MN	2016-05-10	4.98723	CAT	DLH (DOMESTIC LONGHAIR)	TN	19.1045	40.5249							eq													0	neg
8	40	2021-05-07	F	2020-10-09	0.575342	CAT	DSH (DOMESTIC SHORTHAIR)	W1	96.2554	83.9591							neg													0	neg
8	41	2021-05-07	F	2009-09-01	11.6803	CAT	SIAMESE	SK	96.8109	97.0432							neg													0	neg
8	43	2021-05-09	MN	2012-10-09	8.57925	CAT	DSH (DOMESTIC SHORTHAIR)	EH	106.911	119.648							neg			0.0787	0.00261459									0	neg
9	4	2021-05-31	0	2017-06-02	3.99507	CAT	DSH (DOMESTIC SHORTHAIR)	AL	330.793	50.7013							neg			0.0459	-0.0128374									0	neg
9	5	2021-06-02	M	2020-12-09	0.479452	CAT	MAINE COON	SO	92.8452	77.6257							neg			0.0655	-0.0036039									0	neg
9	7	2021-06-02	0	1753-01-01	#NUM!	CAT	NOT SPECIFIED	EH	185.949	4.99487							pos	neg												0	neg
9	8	2021-06-02	MN	2019-10-17	1.62591	CAT	BENGAL	SL	289.728	301.026							neg													0	neg
9	9	2021-06-02	M	2021-04-04	0.161644	CAT	DSH (DOMESTIC SHORTHAIR)	NE	287.195	139.48							neg			0.08035	0.00339191									0	neg
9	10	2021-06-03	FN	1753-01-01	#NUM!	CAT	DLH (DOMESTIC LONGHAIR)	EH	250.386	116.079							neg													0	neg
9	11	2021-06-03	MN	2009-06-04	11.9979	CAT	DSH (DOMESTIC SHORTHAIR)	TN	170.639	257.099							neg													0	neg
9	12	2021-06-01	F	2021-03-03	0.246575	CAT	RAGDOLL	SG	247.288	150.188							neg			0.2626	0.0892495									0	neg
9	13	2021-05-31	MN	2017-10-03	3.65827	CAT	BENGAL	JE	184.172	287.684							neg													0	neg
9	18	2021-05-27	M	2012-05-28	8.99535	CAT	SIAMESE	FY	63.0605	1.36846							pos	pos	27.5	0.7885	0.337	82.7293	83.1742	<50	<50					83.1742	pos
9	19	2021-05-27	MN	2015-06-29	5.91044	CAT	DSH (DOMESTIC SHORTHAIR)	CB	282.084	172.357							neg			0.0554	-0.00836199									0	neg
9	20	2021-05-27	F	2012-05-09	9.04736	CAT	NOT SPECIFIED	EH	118.14	81.2521							neg			0.0608	-0.00581806									0	neg
9	21	2021-05-27	M	2020-05-19	1.02052	CAT	DSH (DOMESTIC SHORTHAIR)	SK	82.5598	192.679							neg													0	neg
9	22	2021-05-24	MN	2018-10-27	2.57358	CAT	DSH (DOMESTIC SHORTHAIR)	LE	275.466	170.51							neg			0.1415	0.0321996									0	neg
9	23	2021-05-25	MN	2019-11-27	1.49179	CAT	SHORTHAIR BRITISH (PED)	CT	297.675	215.771							neg													0	neg
9	24	2021-05-07	MN	2017-05-10	3.99233	CAT	DSH (DOMESTIC SHORTHAIR)	CM	308.867	130.448							neg			0.0787	0.00261459									0	neg
9	26	2021-05-27	FN	2020-05-28	0.99726	CAT	MAINE COON	EX	332.085	169.039							neg			0.07555	0.00113064									0	neg
9	27	2021-05-26	M	2012-05-28	8.99261	CAT	DSH (DOMESTIC SHORTHAIR)	NN	157.896	39.6853							neg			0.1048	0.0149103									0	neg
9	28	2021-05-25	MN	2012-02-27	9.23898	CAT	MAINE COON	DE	318.966	177.181							neg													0	neg
9	32	2021-05-24	M	2013-05-20	8.01156	CAT	DSH (DOMESTIC SHORTHAIR)	HU	307.373	285.186							neg													0	neg
9	33	2021-05-25	F	2018-07-01	2.89938	CAT	BENGAL	HU	367.733	143.209							neg													0	neg
9	34	2021-05-25	F	2020-12-30	0.4	CAT	DSH (DOMESTIC SHORTHAIR)	SK	295.811	218.508							neg													0	neg
9	35	2021-05-24	MN	2019-02-25	2.24179	CAT	DSH (DOMESTIC SHORTHAIR)	L3	344.25	96.271							neg													0	neg
9	36	2021-05-25	0	2018-05-27	2.99521	CAT	DSH (DOMESTIC SHORTHAIR)	EH	213.692	2.12111							pos	neg		0.042	-0.0146747									0	neg
9	37	2021-04-29	FN	2019-08-05	1.73266	CAT	RAGDOLL	LN	299.3	266.918							neg													0	neg
9	40	2021-05-26	M	2021-03-28	0.161644	CAT	MAINE COON	LS	398.238	300.171							neg			0.0649	-0.00388656									0	neg
9	44	2021-05-24	M	2020-10-05	0.632877	CAT	SHORTHAIR BRITISH (PED)	NN	462.8	198.734							neg			0.0466	-0.0125077									0	neg
9	45	2021-05-24	0	1753-01-01	#NUM!	CAT	DLH (DOMESTIC LONGHAIR)	BT	453.072	178.994							neg													0	neg
10	1	2021-06-25	MN	2014-08-29	6.82272	CAT	DSH (DOMESTIC SHORTHAIR)	CB	pos	pos							pos	pos	28.8	0.1267	0.0252273	86.3563	352.988	347.771	<50					642.793	pos
10	3	2021-06-27	FN	2008-06-28	12.9953	CAT	RAGDOLL	FY	neg	neg							neg			0.05135	-0.0102699									0	neg
10	4	2021-06-25	0	2021-01-27	0.408219	CAT	DSH (DOMESTIC SHORTHAIR)	WD	neg	neg							neg			0.09025	0.00805578									0	neg
10	7	2021-06-24	M	2020-12-28	0.487671	CAT	SHORTHAIR BRITISH (PED)	PE	neg	pseudotype didn't work							neg													0	neg
10	8	2021-06-30	M	2021-04-08	0.227397	CAT	DSH (DOMESTIC SHORTHAIR)	EN	neg	pseudotype didn't work							neg			0.0513	-0.0102935									0	neg
10	9	2021-06-27	MN	2014-06-29	6.99521	CAT	RAGDOLL	EX	neg	pseudotype didn't work							neg			0.0517	-0.0101051									0	neg
10	13	2021-06-24	F	2020-03-29	1.23666	CAT	MAINE COON	G7	neg	pseudotype didn't work							neg													0	neg
10	15	2021-06-24	M	2012-01-28	9.40323	CAT	MAINE COON	G7	neg	pseudotype didn't work							neg													0	neg
10	16	2021-06-24	F	2006-06-29	14.987	CAT	DSH (DOMESTIC SHORTHAIR)	G7	neg	pseudotype didn't work							neg													0	neg
10	17	2021-06-24	F	2017-06-28	3.98959	CAT	MAINE COON	G7	neg	pseudotype didn't work							neg													0	neg
10	18	2021-06-24	F	2011-06-29	9.98706	CAT	MAINE COON	G7	neg	pseudotype didn't work							neg													0	neg
10	19	2021-06-24	F	2009-06-28	11.9897	CAT	MAINE COON	G7	neg	pseudotype didn't work							neg													0	neg
10	20	2021-06-24	F	2008-06-28	12.9871	CAT	MAINE COON	G7	neg	pseudotype didn't work							neg													0	neg
10	24	2021-06-23	F	1753-01-01	#NUM!	CAT	DSH (DOMESTIC SHORTHAIR)	HR	neg	neg							neg			0.05425	-0.00890375									0	neg
10	25	2021-06-23	F	2014-03-23	7.25257	CAT	DSH (DOMESTIC SHORTHAIR)	SK	neg	pseudotype didn't work							neg													0	neg
10	26	2021-06-23	M	2020-06-24	0.99726	CAT	DSH (DOMESTIC SHORTHAIR)	KT	neg	pseudotype didn't work							neg													0	neg
10	27	2021-06-22	MN	2018-09-30	2.7269	CAT	ARABIAN MAU	CM	neg	pseudotype didn't work							neg													0	neg
10	29	2021-06-23	F	2021-04-25	0.161644	CAT	SHORTHAIR BRITISH (PED)	FY	neg	neg							neg			0.04565	-0.0129552									0	neg
10	30	2021-06-23	0	2010-06-25	10.9952	CAT	DSH (DOMESTIC SHORTHAIR)	LS	neg	pseudotype didn't work							neg													0	neg
10	32	2021-06-20	0	2010-06-22	10.9952	CAT	DSH (DOMESTIC SHORTHAIR)	LS	neg	pseudotype didn't work							neg													0	neg
10	33	2021-06-18	0	2020-08-21	0.824658	CAT	DSH (DOMESTIC SHORTHAIR)	LS	neg	pseudotype didn't work							neg													0	neg
10	34	2021-06-20	0	2019-06-22	1.99544	CAT	DSH (DOMESTIC SHORTHAIR)	LS	neg	pseudotype didn't work							neg													0	neg
10	35	2021-06-28	M	1753-01-01	#NUM!	CAT	DSH (DOMESTIC SHORTHAIR)	OL	neg	pseudotype didn't work							neg			0.04385	-0.0138032									0	neg
10	36	2021-06-28	M	2007-02-01	14.4032	CAT	DOMESTIC CAT	G6	neg	pseudotype didn't work							neg													0	neg
10	37	2021-07-02	FN	2020-03-16	1.29412	CAT	SHORTHAIR BRITISH (PED)	M2	neg	neg							neg			0.2572	0.0648974									0	neg
10	38	2021-07-02	MN	2020-01-22	1.44186	CAT	RAGDOLL	M2	neg	neg							neg			0.06965	0.00128879									0	neg
10	39	2021-07-01	F	2021-03-29	0.257534	CAT	DSH (DOMESTIC SHORTHAIR)	HA	neg	neg							neg			0.06245	-0.00115313									0	neg
10	40	2021-06-29	M	2020-06-30	0.99726	CAT	RAGDOLL	LU	neg	neg							neg			0.25655	0.064677									0	neg
10	41	2021-06-28	FN	2012-04-22	9.18149	CAT	BIRMAN	EH	pos	neg							pos	neg												0	neg
10	42	2021-06-29	FN	2007-07-02	13.9925	CAT	ARABIAN MAU	EH	neg	pseudotype didn't work							neg													0	neg
10	43	2021-06-28	FN	2019-10-01	1.74088	CAT	SIAMESE	SW	neg	pseudotype didn't work							neg													0	neg
10	44	2021-06-28	F	2021-03-31	0.243836	CAT	RAGDOLL	SS	neg	pseudotype didn't work							neg													0	neg
10	45	2021-06-29	M	2021-01-30	0.410959	CAT	DSH (DOMESTIC SHORTHAIR)	B9	neg	pseudotype didn't work							neg													0	neg
11	1	2021-06-25	F	2021-03-01	0.317808	CAT	BENGAL	DG	neg	pseudotype didn't work							neg													0	neg
11	2	2021-06-23	M	2011-05-23	10.0856	CAT	BENGAL	SK	neg	pseudotype didn't work							neg													0	neg
11	3	2021-06-30	0	1753-01-01	#NUM!	CAT	NOT SPECIFIED	EH	neg	neg							neg													0	neg
11	4	2021-06-25	MN	2020-02-28	1.32148	CAT	DSH (DOMESTIC SHORTHAIR)	WD	neg	pseudotype didn't work							neg													0	neg
11	5	2021-06-30	F	2020-10-31	0.663014	CAT	DSH (DOMESTIC SHORTHAIR)	LS	neg	neg							neg			0.0625	-0.00113617									0	neg
11	6	2021-06-30	MN	2012-07-01	8.99535	CAT	DSH (DOMESTIC SHORTHAIR)	B9	neg	pseudotype didn't work							neg													0	neg
11	7	2021-06-30	F	2019-07-02	1.99544	CAT	RAGDOLL	DE	neg	pseudotype didn't work							neg													0	neg
11	9	2021-07-08	M	2019-06-07	2.08577	CAT	BRITISH BLUE	E5	neg	pseudotype didn't work							neg													0	neg
11	10	2021-07-08	FN	2014-05-11	7.15948	CAT	DSH (DOMESTIC SHORTHAIR)	CH	neg	pseudotype didn't work							neg													0	neg
11	11	2021-07-08	MN	2019-07-19	1.9708	CAT	SHORTHAIR BRITISH (PED)	LS	neg	pseudotype didn't work							neg													0	neg
11	12	2021-07-08	MN	2021-03-10	0.328767	CAT	DSH (DOMESTIC SHORTHAIR)	KA	neg	pseudotype didn't work							neg													0	neg
11	13	2021-07-07	FN	2020-06-08	1.07798	CAT	RAGDOLL	CV	neg	pseudotype didn't work							neg													0	neg
11	14	2021-07-06	0	2021-05-13	0.147945	CAT	DSH (DOMESTIC SHORTHAIR)	BT	neg	pseudotype didn't work							neg													0	neg
11	15	2021-07-05	MN	2013-07-08	7.99239	CAT	DLH (DOMESTIC LONGHAIR)	JE	neg	pseudotype didn't work							neg													0	neg
11	16	2021-07-06	MN	2020-03-08	1.32695	CAT	DSH (DOMESTIC SHORTHAIR)	TN	pos	neg							pos	neg		0.0324	-0.0113448	<50	<50	<50	<50					0	neg
11	17	2021-07-05	F	2019-07-08	1.9927	CAT	DSH (DOMESTIC SHORTHAIR)	KW	neg	neg							neg			0.06145	-0.00149228									0	neg
11	18	2021-07-05	F	2015-12-07	5.57646	CAT	BENGAL	CM	neg	pseudotype didn't work							neg													0	neg
11	19	2021-06-30	FN	1753-01-01	#NUM!	CAT	DSH (DOMESTIC SHORTHAIR)	B6	neg	neg							neg													0	neg
11	22	2021-07-06	MN	2007-07-08	13.9953	CAT	DSH (DOMESTIC SHORTHAIR)	CB	neg	neg							neg			0.093	0.00920807									0	neg
11	23	2021-07-05	FN	2012-05-08	9.15686	CAT	DSH (DOMESTIC SHORTHAIR)	CB	neg	neg							neg			0.0621	-0.00127183									0	neg
11	24	2021-07-02	M	2009-06-01	12.0855	CAT	DSH (DOMESTIC SHORTHAIR)	NE	neg	pseudotype didn't work							neg													0	neg
11	25	2021-07-05	F	2017-07-06	3.99781	CAT	DSH (DOMESTIC SHORTHAIR)	HU	neg	pseudotype didn't work							neg													0	neg
11	26	2021-07-05	MN	2008-10-06	12.7434	CAT	DSH (DOMESTIC SHORTHAIR)	CB	neg	neg							neg			0.06	-0.00198406									0	neg
11	27	2021-07-02	MN	2018-05-08	3.15127	CAT	DSH (DOMESTIC SHORTHAIR)	LS	neg	pseudotype didn't work							neg													0	neg
11	29	2021-07-02	MN	1753-01-01	#NUM!	CAT	DSH (DOMESTIC SHORTHAIR)	TN	neg	pseudotype didn't work							neg													0	neg
11	30	2021-07-05	MN	2020-10-06	0.745205	CAT	SHORTHAIR BRITISH (PED)	BN	neg	pseudotype didn't work							neg													0	neg
11	31	2021-07-02	M	2021-03-08	0.317808	CAT	RAGDOLL	CB	neg	neg							neg			0.0667	0.000288282									0	neg
11	32	2021-07-01	M	1753-01-01	#NUM!	CAT	DSH (DOMESTIC SHORTHAIR)	LE	neg	pseudotype didn't work							neg													0	neg
11	33	2021-07-01	F	2021-03-03	0.328767	CAT	DSH (DOMESTIC SHORTHAIR)	LE	neg	pseudotype didn't work							neg													0	neg
11	34	2021-07-01	F	1753-01-01	#NUM!	CAT	DSH (DOMESTIC SHORTHAIR)	LE	neg	pseudotype didn't work							neg													0	neg
11	35	2021-07-01	M	2021-01-31	0.413699	CAT	DSH (DOMESTIC SHORTHAIR)	LS	neg	pseudotype didn't work							neg													0	neg
11	36	2021-06-30	F	1753-01-01	#NUM!	CAT	DSH (DOMESTIC SHORTHAIR)	NP	neg	pseudotype didn't work							neg													0	neg
11	37	2021-06-29	MN	x	x	CAT	DSH (DOMESTIC SHORTHAIR)	IP	neg	pseudotype didn't work							neg													0	neg
11	38	2021-06-30	M	2021-03-05	0.320548	CAT	SHORTHAIR BRITISH (PED)	G7	neg	pseudotype didn't work							neg													0	neg
11	39	2021-07-01	MN	2015-04-03	6.24443	CAT	DSH (DOMESTIC SHORTHAIR)	LL	neg	pseudotype didn't work							neg													0	neg
11	41	2021-07-06	FN	2015-08-08	5.91044	CAT	NORWEGIAN FOREST	EH	neg	neg							neg			0.06615	0.000101747									0	neg
11	42	2021-07-07	FN	2018-02-06	3.4141	CAT	DSH (DOMESTIC SHORTHAIR)	EH	neg	neg							neg			0.0806	0.00500254									0	neg
11	44	2021-07-01	MN	2015-02-06	6.39773	CAT	DLH (DOMESTIC LONGHAIR)	YO	pos	neg							pos	neg		0.05005	-0.00535866									0	neg
11	45	2021-07-09	M	2020-08-12	0.906849	CAT	BRITISH SHORT HAIR	EH	neg	pseudotype didn't work							neg													0	neg
12	1	2021-07-20	F	2021-01-20	0.49589	CAT	DSH (DOMESTIC SHORTHAIR)	G6	87.6287	90.9178							neg													0	neg
12	2	2021-07-22	F	2010-08-29	10.8966	CAT	DSH (DOMESTIC SHORTHAIR)	G6	79.5129	62.6982							neg													0	neg
12	3	2021-07-22	M	2009-02-20	12.4168	CAT	DSH (DOMESTIC SHORTHAIR)	G6	102.646	87.3769							neg													0	neg
12	4	2021-07-18	FN	2015-12-02	5.62573	CAT	DSH (DOMESTIC SHORTHAIR)	DH	44.0244	19.6477							eq													0	neg
12	5	2021-07-21	MN	2012-12-18	8.58746	CAT	DSH (DOMESTIC SHORTHAIR)	DH	33.0131	23.9882							neg													0	neg
12	6	2021-07-20	MN	2020-12-20	0.580822	CAT	MAINE COON	BN	63.9114	117.751							neg													0	neg
12	9	2021-07-20	F	2019-10-30	1.72172	CAT	DLH (DOMESTIC LONGHAIR)	G6	50.878	125.398							neg													0	neg
12	10	2021-07-20	FN	2015-07-22	5.99531	CAT	DSH (DOMESTIC SHORTHAIR)	DH	63.2872	104.735							neg													0	neg
12	11	2021-07-22	M	2012-03-21	9.33479	CAT	DSH (DOMESTIC SHORTHAIR)	G6	92.194	169.231							neg													0	neg
12	12	2021-07-26	M	2005-04-27	16.2471	CAT	DSH (DOMESTIC SHORTHAIR)	DH	54.8296	117.029							neg													0	neg
12	14	2021-07-28	FN	2009-10-29	11.746	CAT	DLH (DOMESTIC LONGHAIR)	DH	23.5144	27.1329							neg													0	neg
12	16	2021-07-26	0	2018-07-29	2.99247	CAT	RAGDOLL	HD	51.0456	54.2086							neg													0	neg
12	17	2021-07-28	M	2021-07-24	0.0109589	CAT	NOT SPECIFIED	G6	52.3411	39.7875							neg													0	neg
12	18	2021-07-27	M	2021-05-08	0.219178	CAT	RAGDOLL	DH	84.1337	43.1238							neg													0	neg
12	21	2021-07-25	M	2020-07-12	1.0342	CAT	MAINE COON	SK	19.5185	33.0003							eq													0	neg
12	22	2021-06-18	MN	2015-07-24	5.90223	CAT	SHORTHAIR BRITISH (PED)	CB	55.6404	44.786							neg			0.1144	0.016466									0	neg
12	23	2021-07-27	M	2008-01-10	13.5428	CAT	DSH (DOMESTIC SHORTHAIR)	G6	63.9094	50.8217							neg													0	neg
12	24	2021-07-26	MN	2020-10-12	0.786301	CAT	DSH (DOMESTIC SHORTHAIR)	CW	48.6321	58.5661							neg													0	neg
12	25	2021-07-27	0	2010-10-29	10.7433	CAT	DSH (DOMESTIC SHORTHAIR)	DH	73.6775	54.4859							neg													0	neg
12	26	2021-06-20	FN	2019-06-22	1.99544	CAT	DSH (DOMESTIC SHORTHAIR)	LS	40.0095	42.4275							neg			0.1608	0.0322028									0	neg
12	27	2021-06-18	M	2009-02-17	12.3319	CAT	DSH (DOMESTIC SHORTHAIR)	G6	81.5102	65.7064							neg			0.10705	0.0139732									0	neg
12	28	2021-06-23	F	2021-03-26	0.243836	CAT	DSH (DOMESTIC SHORTHAIR)	PE	76.348	121.319							neg			0.1172	0.0174156									0	neg
12	30	2021-06-17	MN	2012-03-19	9.24446	CAT	DSH (DOMESTIC SHORTHAIR)	CH	83.0307	121.751							neg			0.10625	0.0137019									0	neg
12	31	2021-06-17	F	2007-06-23	13.9843	CAT	NOT SPECIFIED	RH	91.0532	114.421							neg			0.09735	0.0106834									0	neg
12	32	2021-06-11	M	2017-06-15	3.98959	CAT	DSH (DOMESTIC SHORTHAIR)	HP	43.601	96.3713							neg			0.0384	-0.00930982									0	neg
12	36	2021-06-17	FN	2019-03-13	2.26369	CAT	NORWEGIAN FOREST	DG	68.7664	62.2695							neg													0	neg
12	39	2021-06-22	F	2013-01-06	8.45786	CAT	DSH (DOMESTIC SHORTHAIR)	G6	74.0271	49.2793							neg			0.0327	-0.011243									0	neg
12	41	2021-06-24	FN	2017-08-26	3.82804	CAT	MAINE COON	CT	25.6265	32.2385							neg													0	neg
12	42	2021-06-16	MN	2019-06-18	1.99544	CAT	DSH (DOMESTIC SHORTHAIR)	NE	8.05905	39.7753							pos	neg		0.09955	0.0114295									0	neg
12	43	2021-06-16	F	1753-01-01	#NUM!	CAT	SHORTHAIR BRITISH (PED)	B9	58.9083	87.4245							neg			0.085	0.00649483									0	neg
13	1	2021-06-16	0	1753-01-01	#NUM!	CAT	NOT SPECIFIED	DG	103.236	211.134							neg			0.1075	0.0141258									0	neg
13	2	2021-06-17	MN	1753-01-01	#NUM!	CAT	DSH (DOMESTIC SHORTHAIR)	LU	112.377	238.569							neg			0.1658	0.0338986									0	neg
13	4	2021-06-16	MN	2020-07-20	0.906849	CAT	RAGDOLL	N3	84.8796	161.543							neg													0	neg
13	5	2021-06-22	M	2013-06-21	8.00335	CAT	DSH (DOMESTIC SHORTHAIR)	LL	99.3695	201.702							neg			0.01385	-0.0176361									0	neg
13	8	2021-06-22	F	2020-04-24	1.16005	CAT	MAINE COON	CT	58.3168	161.936							neg													0	neg
13	11	2021-06-24	M	1753-01-01	#NUM!	CAT	DSH (DOMESTIC SHORTHAIR)	TN	100.882	202.941							neg													0	neg
13	13	2021-06-20	MN	2009-01-20	12.4141	CAT	BURMESE	CB	111.812	192.122							neg			0.02435	-0.014075									0	neg
13	14	2021-06-22	M	2021-02-21	0.331507	CAT	DSH (DOMESTIC SHORTHAIR)	OL	75.1428	138.324							neg			0.05535	-0.00356113									0	neg
13	15	2021-06-17	FN	2019-12-19	1.49453	CAT	DSH (DOMESTIC SHORTHAIR)	LS	73.4689	176.401							neg													0	neg
13	16	2021-06-25	FN	2020-09-19	0.764384	CAT	SHORTHAIR BRITISH (PED)	WS	92.3485	180.316							neg			0.07885	0.00440902									0	neg
13	17	2021-06-21	FN	2020-10-27	0.649315	CAT	MAINE COON	JE	43.0268	52.5191							neg													0	neg
13	19	2021-06-21	F	2020-11-21	0.580822	CAT	RAGDOLL	E1	79.9731	189.606							neg													0	neg
13	20	2021-06-18	MN	1753-01-01	#NUM!	CAT	DSH (DOMESTIC SHORTHAIR)	WD	116.72	222.365							neg													0	neg
13	21	2021-06-23	M	2020-11-24	0.578082	CAT	X	JE	90.9683	180.437							neg			0.10015	0.011633									0	neg
13	25	2021-06-15	MN	2012-02-17	9.32384	CAT	DSH (DOMESTIC SHORTHAIR)	NR	92.88	218.636							neg			0.15755	0.0311006									0	neg
13	26	2021-06-24	MN	2005-06-25	15.9979	CAT	DSH (DOMESTIC SHORTHAIR)	BT	112.891	125.26							neg			0.01615	-0.016856									0	neg
13	28	2021-06-22	M	2019-01-23	2.4115	CAT	DSH (DOMESTIC SHORTHAIR)	N1	4.2428	0.113882							pos	pos	31	0.6404	0.194862	1746.56	2094.76	522.198						2094.76	pos
13	32	2021-06-18	FN	2019-06-22	1.98996	CAT	DSH (DOMESTIC SHORTHAIR)	E5	12.9824	47.0302							eq			0.14335	0.0262846	≤50	≤50	≤50						0	neg
13	35	2021-06-18	MN	2014-06-23	6.987	CAT	DSH (DOMESTIC SHORTHAIR)	CH	130.483	247.513							neg													0	neg
13	36	2021-06-17	F	2020-12-18	0.49589	CAT	BRITISH SHORT HAIR	SL	64.4526	135.548							neg													0	neg
13	37	2021-06-22	0	1753-01-01	#NUM!	CAT	NOT SPECIFIED	EH	68.951	177.936							neg			0.01795	-0.0162455									0	neg
13	38	2021-06-16	0	1753-01-01	#NUM!	CAT	NOT SPECIFIED	EH	88.7378	120.696							neg			0.06195	-0.00132271									0	neg
13	39	2021-06-22	0	1753-01-01	#NUM!	CAT	NOT SPECIFIED	EH	62.8071	161.378							neg			0.11395	0.0163134									0	neg
13	40	2021-06-22	0	1753-01-01	#NUM!	CAT	NOT SPECIFIED	EH	31.1739	112.419							neg			0.1536	0.0297609									0	neg
13	41	2021-06-24	M	2019-06-26	1.99544	CAT	MAINE COON	FY	98.5671	213.458							neg													0	neg
13	45	2021-06-21	MN	2020-10-27	0.649315	CAT	MAINE COON	JE	58.1635	193.434							neg			0.0082	-0.0081306									0	neg
14	1	2021-07-15	0	1753-01-01	#NUM!	CAT	RUSSIAN BLUE	CB	152.407	92.0654	82.3815	105.412					neg			0.0348	0.0313593									0	neg
14	2	2021-07-15	MN	2020-01-16	1.49384	CAT	BRITISH SHORT HAIR	CB	148.762	81.2617	83.4329	104.809					neg			1.0007	1.05467									0	neg
14	3	2021-07-15	MN	2017-08-17	3.91019	CAT	RAGDOLL	CB	238.794	84.6588	79.1907	143.513					neg			0.1992	0.20553									0	neg
14	4	2021-07-15	M	2021-03-17	0.328767	CAT	RAGDOLL	WD	202.66	93.2016	98.6901	113.296					neg			0.1176	0.11908									0	neg
14	5	2021-07-15	MN	2014-07-17	6.99521	CAT	DSH (DOMESTIC SHORTHAIR)	WD	178.619	114.264	84.4926	153.018					neg			0.3231	0.336794									0	neg
14	6	2021-07-13	M	2020-03-15	1.32695	CAT	BENGAL	HA	80.6847	75.2764	78.3055	75.2802					neg			0.0058	0.000635661									0	neg
14	7	2021-07-15	FN	2008-01-21	13.4799	CAT	NOT SPECIFIED	EH	134.941	88.0126	90.8938	85.9454					neg			0.0057	0.000529717									0	neg
14	8	2021-07-23	MN	2006-07-27	14.9897	CAT	DSH (DOMESTIC SHORTHAIR)	ME	150.418	92.4645	73.7624	109.138					neg			0.0632	0.0614472									0	neg
14	9	2021-08-16	MN	2020-08-17	0.99726	CAT	BOBTAIL	BA	113.616	78.7497	82.7698	88.2827					neg			0.0625	0.0607056									0	neg
14	10	2021-08-15	MN	2010-08-18	10.9925	CAT	DSH (DOMESTIC SHORTHAIR)	SK	214.161	94.1521	75.7831	104.463					neg			0.0643	0.0626126									0	neg
14	11	2021-07-13	F	2020-06-27	1.04241	CAT	SHORTHAIR BRITISH (PED)	CB	168.877	95.9051	79.7144	82.3236					neg			0.1346	0.137091									0	neg
14	12	2021-07-13	FN	2020-02-17	1.40082	CAT	DSH (DOMESTIC SHORTHAIR)	GU	163.207	95.9995	62.7591	93.3525					neg			0.128	0.130099									0	neg
14	13	2021-08-12	F	2020-07-02	1.11081	CAT	RAGAMUFFIN	JE	179.51	108.005	91.9292	128.239					neg			0.1741	0.178938									0	neg
14	14	2021-07-09	MN	2021-01-11	0.490411	CAT	BENGAL	LN	115.946	93.3789	83.3198	81.1159					neg			0.0058	0.000635661									0	neg
14	17	2021-08-12	MN	2009-10-14	11.8281	CAT	DSH (DOMESTIC SHORTHAIR)	CH	180.176	84.4476	68.0905	163.106					neg			0.2518	0.261256									0	neg
14	18	2021-07-15	M	2021-02-14	0.413699	CAT	DSH (DOMESTIC SHORTHAIR)	EX	218.788	50.2591	40.9173	164.17					neg			0.1836	0.189003									0	neg
14	19	2021-07-15	M	2021-03-17	0.328767	CAT	DSH (DOMESTIC SHORTHAIR)	LS	173.43	111.614	79.0504	108.425					neg			0.1639	0.168132									0	neg
14	20	2021-07-12	FN	2017-07-14	3.99507	CAT	DSH (DOMESTIC SHORTHAIR)	JE	150.258	85.6724	95.2148	101.418					neg			0.2255	0.233393									0	neg
14	21	2021-07-14	M	2020-06-15	1.07798	CAT	SAVANNAH	TQ	214.328	119.585	71.7098	162.479					neg			0.2072	0.214006									0	neg
14	22	2021-07-13	MN	2009-11-15	11.6584	CAT	EGYPTIAN MAU	HD	100.295	74.9067	56.3259	15.5972					neg			0.0138	0.00911113									0	neg
14	23	2021-07-13	M	1753-01-01	#NUM!	CAT	DSH (DOMESTIC SHORTHAIR)	GU	103.907	109.331	73.6168	49.6618					neg			0.052	0.0495815									0	neg
14	25	2021-07-14	FN	2020-05-16	1.16005	CAT	PERSIAN (LONGHAIR)	CB	157.688	101.391	84.1649	149.65					neg			0.1888	0.194512									0	neg
14	26	2021-07-13	M	2019-08-15	1.91058	CAT	NOT SPECIFIED	EH	154.719	74.2848	61.5842	162.611					neg			1.2198	1.28679									0	neg
14	27	2021-07-13	MN	2014-07-13	7.00068	CAT	DSH (DOMESTIC SHORTHAIR)	EH	181.461	103.873	84.0078	137.919					neg			0.2546	0.264223									0	neg
14	28	2021-08-16	FN	2012-08-18	8.99261	CAT	DLH (DOMESTIC LONGHAIR)	SK	170.582	112.481	102.719	126.645					neg			0.7726	0.81301									0	neg
14	29	2021-08-17	MN	2020-06-19	1.16005	CAT	DSH (DOMESTIC SHORTHAIR)	EH	275.692	118.729	114.6	219.257					neg			0.7197	0.756966									0	neg
14	30	2021-08-16	MN	2007-11-19	13.7406	CAT	DSH (DOMESTIC SHORTHAIR)	NR	137.713	83.2962	92.2791	42.8741					neg			0.0049	-0.00031783									0	neg
14	31	2021-08-17	FN	2014-08-19	6.99521	CAT	DSH (DOMESTIC SHORTHAIR)	CB	150.631	69.472	74.7945	60.5361					neg			0.0049	-0.00031783									0	neg
14	32	2021-08-17	0	2018-08-19	2.99521	CAT	RAGDOLL	LS	120.737	98.1026	85.4011	106.845					neg			1.1717	1.23583									0	neg
14	33	2021-08-17	M	2009-08-19	11.9952	CAT	DSH (DOMESTIC SHORTHAIR)	LE	175.315	84.9681	111.672	90.6741					neg			1.001	1.05498									0	neg
14	35	2021-08-13	MN	2008-05-18	13.2362	CAT	DSH (DOMESTIC SHORTHAIR)	CB	176.241	86.138	74.8022	172.582					neg			0.5874	0.616803									0	neg
14	36	2021-08-16	FN	2005-01-16	16.5811	CAT	DSH (DOMESTIC SHORTHAIR)	SG	162.562	105.625	81.3383	141.871					neg			0.4701	0.492531									0	neg
14	37	2021-08-16	F	2011-06-19	10.1595	CAT	DSH (DOMESTIC SHORTHAIR)	LS	218.137	102.459	67.9407	224.081					neg			0.3448	0.359784									0	neg
14	38	2021-08-17	F	2008-08-02	13.0391	CAT	DSH (DOMESTIC SHORTHAIR)	G6	152.349	88.8802	112.338	43.9326					neg			1.1078	1.16813									0	neg
14	39	2021-08-13	F	1753-01-01	#NUM!	CAT	X	JE	104.038	83.9761	98.3441	62.2337					neg			0.5038	0.528234									0	neg
14	40	2021-08-17	F	2020-08-18	0.99726	CAT	DSH (DOMESTIC SHORTHAIR)	PE	199.2	108.863	113.644	105.731					neg			0.561	0.588834									0	neg
14	42	2021-08-17	M	1753-01-01	#NUM!	CAT	DSH (DOMESTIC SHORTHAIR)	FY	164.647	89.5381	85.739	186.26					neg			0.3521	0.367518									0	neg
14	43	2021-08-15	MN	1753-01-01	#NUM!	CAT	DSH (DOMESTIC SHORTHAIR)	PE	118.533	99.8245	77.3741	173.039					neg			0.4396	0.460218									0	neg
14	44	2021-08-12	M	2021-04-14	0.328767	CAT	DSH (DOMESTIC SHORTHAIR)	WA	2.82027	6.81776	0.261986	77.0503					pos	pos	24.2	3.5456	3.75082	87	67	624	<50					624	pos
14	45	2021-08-12	MN	2014-02-13	7.4935	CAT	DSH (DOMESTIC SHORTHAIR)	SK	119.5	74.5749	66.5053	328.398					neg			0.7002	0.736307									0	neg
15	1	2021-08-05	FN	2017-07-09	4.07448	CAT	DSH (DOMESTIC SHORTHAIR)	SS	103.236	91.5225	78.1081						neg			0.0069	0.00180104									0	neg
15	2	2021-08-05	FN	2019-06-08	2.15967	CAT	SHORTHAIR BRITISH (PED)	EH	112.377	94.943	77.1481						neg			0.0053	0.000105943									0	neg
15	3	2021-08-05	M	2021-05-14	0.227397	CAT	NOT SPECIFIED	NP	133.534	92.9415	83.6864						neg			0.1448	0.147897									0	neg
15	4	2021-08-05	M	2018-06-06	3.16496	CAT	EXOTIC SHORT HAIR	JE	84.8796	96.2376	91.1143						neg			0.2345	0.242928									0	neg
15	5	2021-08-04	M	2017-08-06	3.99507	CAT	DSH (DOMESTIC SHORTHAIR)	E6	99.3695	116.061	62.3769						neg			1.8002	1.90168									0	neg
15	6	2021-08-03	FN	2020-08-05	0.994521	CAT	DSH (DOMESTIC SHORTHAIR)	HU	10.6813	84.5414	65.886						eq			0.2976	0.309779	≤50	≤50	≤50	≤50					0	neg
15	7	2021-08-05	F	2019-07-08	2.07755	CAT	SHORTHAIR BRITISH (PED)	BR	14.6547	78.3308	75.7268						eq			0.2066	0.21337	≤50	≤50	≤50	≤50					0	neg
15	8	2021-08-04	FN	2013-08-29	7.93216	CAT	BIRMAN	E3	58.3168	70.0818	55.816						neg			0.6675	0.701663									0	neg
15	9	2021-08-03	M	2020-04-05	1.32695	CAT	BENGAL	CH	51.7989	66.9196	72.1563						neg			0.0058	0.000635661									0	neg
15	10	2021-08-02	MN	2013-08-04	7.99513	CAT	DSH (DOMESTIC SHORTHAIR)	SN	74.7988	74.6352	79.0985						neg			0.0051	-0.000105943									0	neg
15	11	2021-08-02	MN	2012-07-27	9.01451	CAT	DSH (DOMESTIC SHORTHAIR)	UB	100.882	89.7759	77.5997						neg			0.0808	0.0800932									0	neg
15	12	2021-08-03	0	2021-04-05	0.328767	CAT	DSH (DOMESTIC SHORTHAIR)	CH	47.397	103.599	80.0423						neg			0.0985	0.0988452									0	neg
15	13	2021-08-02	M	2021-05-10	0.230137	CAT	DSH (DOMESTIC SHORTHAIR)	B9	111.812	112.041	113.59						neg			0.0471	0.0443903									0	neg
15	14	2021-08-02	M	2021-04-04	0.328767	CAT	DSH (DOMESTIC SHORTHAIR)	B9	75.1428	125.692	76.3187						neg			0.0965	0.0967263									0	neg
15	16	2021-08-03	MN	2013-11-05	7.74323	CAT	DSH (DOMESTIC SHORTHAIR)	CB	92.3485	108.957	67.2649						neg			0.119	0.120564									0	neg
15	17	2021-08-03	F	2021-02-10	0.476712	CAT	DLH (DOMESTIC LONGHAIR)	EH	43.0268	115.442	72.461						neg			0.0059	0.000741604									0	neg
15	18	2021-08-03	F	2019-09-10	1.8969	CAT	MAINE COON	HU	55.0226	146.358	61.6476						neg			0.0052	0									0	neg
15	20	2021-07-31	M	2020-11-23	0.684932	CAT	DSH (DOMESTIC SHORTHAIR)	WV	116.72	109.616	72.7745						neg			0.0176	0.013137									0	neg
15	22	2021-07-31	FN	2020-07-04	1.0725	CAT	DSH (DOMESTIC SHORTHAIR)	CB	93.0861	86.3456	80.0792						neg			0.1968	0.202988									0	neg
15	23	2021-08-02	M	2021-01-02	0.580822	CAT	SCOTTISH FOLD	WD	78.786	82.8478	64.436						neg			0.1072	0.108062									0	neg
15	24	2021-08-01	0	2015-08-03	5.99531	CAT	DSH (DOMESTIC SHORTHAIR)	LS	96.0144	81.0904	74.3903						neg			0.0793	0.0785041									0	neg
15	25	2021-07-30	M	2011-06-30	10.0829	CAT	DLH (DOMESTIC LONGHAIR)	G6	92.88	90.7272	68.721						neg			0.0057	0.000529717									0	neg
15	26	2021-08-01	MN	2019-07-13	2.05292	CAT	DSH (DOMESTIC SHORTHAIR)	DN	112.891	115.803	77.4174						neg			0.0055	0.00031783									0	neg
15	27	2021-08-01	FN	2020-07-03	1.07798	CAT	DSH (DOMESTIC SHORTHAIR)	CB	10.9523	104.611	68.0665						eq			0.0107	0.00582689	≤50	≤50	≤50	≤50					0	neg
15	28	2021-07-28	F	2017-04-21	4.26889	CAT	MAINE COON	SO	4.2428	103.19	77.6868						pos			0.0305	0.0268037	≤50	≤50	≤50	≤50					0	neg
15	29	2021-08-01	M	2019-08-03	1.99544	CAT	DSH (DOMESTIC SHORTHAIR)	DT	57.0689	112.856	99.94						neg			0.05	0.0474627									0	neg
15	30	2021-08-10	F	2019-11-19	1.72445	CAT	DSH (DOMESTIC SHORTHAIR)	SK	88.668	96.552	77.965						neg			0.0961	0.0963026									0	neg
15	31	2021-07-22	MN	2016-02-07	5.45255	CAT	MAINE COON	JE	48.4843	103.426	74.3291						neg			0.0412	0.0381396									0	neg
15	32	2021-07-22	F	2013-07-23	7.99787	CAT	DSH (DOMESTIC SHORTHAIR)	LS	12.9824	100.58	75.632						eq			0.0928	0.0928064	≤50	≤50	≤50	≤50					0	neg
15	33	2021-07-22	FN	2009-05-27	12.154	CAT	DSH (DOMESTIC SHORTHAIR)	TN	0.158223	6.50486	51.1214						pos	equiv	1.09	0.0049	-0.00031783	77	93	<50						93	pos
15	35	2021-07-20	M	2018-07-23	2.99247	CAT	DLH (DOMESTIC LONGHAIR)	N1	130.483	104.172	74.6608						neg			0.0086	0.00360208									0	neg
15	36	2021-07-22	0	1753-01-01	#NUM!	CAT	NOT SPECIFIED	EH	64.4526	118.051	87.5758						neg			0.0187	0.0143024									0	neg
15	39	2021-07-21	M	2009-06-01	12.1375	CAT	DSH (DOMESTIC SHORTHAIR)	S6	62.8071	97.5323	67.7337						neg			0.0265	0.0225659									0	neg
15	40	2021-07-22	MN	2020-07-23	0.99726	CAT	DSH (DOMESTIC SHORTHAIR)	EH	31.1739	104.48	75.0881						neg			0.0247	0.020659									0	neg
15	41	2021-08-10	M	2020-08-11	0.99726	CAT	DSH (DOMESTIC SHORTHAIR)	FY	98.5671	117.967	76.1651						neg			0.0052	0									0	neg
15	45	2021-07-21	MN	2019-02-21	2.4115	CAT	DSH (DOMESTIC SHORTHAIR)	NN	58.1635	89.7373	49.4894						neg			0.9885	1.04174									0	neg
16	2	2021-08-06	0	2011-04-05	10.3375	CAT	DSH (DOMESTIC SHORTHAIR)	SE	109.25	92.3353	87.0386	72.4342					neg			0.3562	0.0480582									0	neg
16	3	2021-08-05	F	2021-02-08	0.487671	CAT	SHORTHAIR BRITISH (PED)	FY	102.454	95.4534	82.4174	85.3618					neg			0.2052	-0.000974152									0	neg
16	4	2021-08-09	F	2007-07-27	14.0363	CAT	DSH (DOMESTIC SHORTHAIR)	G6	92.0635	98.1515	94.16	84.0278					neg			0.4912	0.0918951									0	neg
16	5	2021-08-10	FN	2020-05-20	1.22298	CAT	DSH (DOMESTIC SHORTHAIR)	PE	112.745	88.4958	97.6255	114.734					neg			0.2501	0.0136057									0	neg
16	6	2021-08-19	M	2021-05-21	0.246575	CAT	DSH (DOMESTIC SHORTHAIR)	CT	79.0433	102.068	90.2089	97.3783					neg			0.1528	-0.0179893									0	neg
16	7	2021-08-12	F	2018-08-20	2.97878	CAT	DSH (DOMESTIC SHORTHAIR)	EX	61.3154	82.3308	77.7934	77.5764					neg			0.4299	0.0719899									0	neg
16	8	2021-08-17	F	2017-06-30	4.13198	CAT	DSH (DOMESTIC SHORTHAIR)	SK	83.2518	103.957	85.2295	60.0639					neg			0.256	0.0155215									0	neg
16	9	2021-08-17	F	1753-01-01	#NUM!	CAT	DSH (DOMESTIC SHORTHAIR)	DY	123.579	118.393	113.955	44.6374					neg			0.201	-0.00233797									0	neg
16	10	2021-08-18	F	2017-06-21	4.15936	CAT	DSH (DOMESTIC SHORTHAIR)	FY	118.414	95.1484	87.1316	75.0067					neg			0.2682	0.019483									0	neg
16	11	2021-08-19	M	2021-05-26	0.232877	CAT	DLH (DOMESTIC LONGHAIR)	SK	59.7628	60.3655	55.4493	44.0873					neg			0.2255	0.00561761									0	neg
16	12	2021-08-19	M	2018-07-22	3.07734	CAT	DLH (DOMESTIC LONGHAIR)	CB	112.033	95.8417	81.0562	86.5682					neg			0.2298	0.0070139									0	neg
16	13	2021-08-19	FN	2020-07-04	1.12449	CAT	MAINE COON	TN	130.189	119.53	94.5933	97.1076					neg			0.1899	-0.00594233									0	neg
16	14	2021-08-19	M	2020-08-20	0.99726	CAT	DSH (DOMESTIC SHORTHAIR)	LS	80.3206	106.955	93.3066	117.336					neg			0.6366	0.139109									0	neg
16	15	2021-08-19	F	2020-11-20	0.745205	CAT	DSH (DOMESTIC SHORTHAIR)	LS	59.4537	92.7501	70.4512	30.5631					neg			0.3195	0.0361411									0	neg
16	16	2021-08-19	F	2014-11-20	6.74606	CAT	DSH (DOMESTIC SHORTHAIR)	G6	80.6979	104.278	94.7827	61.1181					neg			0.2828	0.0242239									0	neg
16	17	2021-08-17	MN	1753-01-01	#NUM!	CAT	DSH (DOMESTIC SHORTHAIR)	TN	72.1056	85.2557	42.5033	54.7923					neg			0.7425	0.173497									0	neg
16	18	2021-08-17	MN	2017-08-20	3.99233	CAT	DSH (DOMESTIC SHORTHAIR)	TN	63.5679	87.8034	54.1746	45.804					neg			0.3331	0.0405572									0	neg
16	19	2021-08-17	F	1753-01-01	#NUM!	CAT	DSH (DOMESTIC SHORTHAIR)	TN	75.591	77.8758	71.8664	54.6861					neg			0.3134	0.0341603									0	neg
16	20	2021-07-22	F	1753-01-01	#NUM!	CAT	DSH (DOMESTIC SHORTHAIR)	FY	117.888	89.3069	80.8182	92.8526					neg			0.5366	0.106637									0	neg
16	21	2021-08-18	F	2020-09-20	0.909589	CAT	RAGDOLL	IP	126.324	110.487	95.3162	114.106					neg			0.6196	0.133589									0	neg
16	22	2021-07-15	MN	2010-07-17	10.9952	CAT	DSH (DOMESTIC SHORTHAIR)	WD	69.0146	97.6675	90.98	114.484					neg			0.5343	0.10589									0	neg
16	23	2021-07-24	F	2021-03-23	0.336986	CAT	DSH (DOMESTIC SHORTHAIR)	HP	85.408	91.5371	82.3172	75.6379					neg			0.3363	0.0415963									0	neg
16	24	2021-07-26	M	2021-03-28	0.328767	CAT	DEVON REX	HU	69.8768	88.7138	78.5229	57.3664					neg			0.2538	0.0148071									0	neg
16	25	2021-07-21	MN	2020-07-27	0.983562	CAT	SCOTTISH FOLD	JE	101.061	90.306	90.4365	83.632					neg			0.2255	0.00561761									0	neg
16	26	2021-07-22	MN	1753-01-01	#NUM!	CAT	DSH (DOMESTIC SHORTHAIR)	JE	99.1219	99.5162	94.1933	92.5974					neg			0.2895	0.0263995									0	neg
16	27	2021-07-23	0	1753-01-01	#NUM!	CAT	NOT SPECIFIED	RH	65.8363	105.75	84.4767	76.8809					neg			0.33	0.0395506									0	neg
16	28	2021-07-22	M	1753-01-01	#NUM!	CAT	DSH (DOMESTIC SHORTHAIR)	RH	25.9894	0.885281	18.4082	66.302					pos	pos	23.9	1.329	0.363943	185	118	<50	<50					185	pos
16	29	2021-07-28	MN	2017-06-29	4.07996	CAT	DSH (DOMESTIC SHORTHAIR)	CB	195.192	142.338	99.6493	181.748					neg			0.2116	0.00110404									0	neg
16	30	2021-07-28	M	2020-09-01	0.90411	CAT	RAGDOLL	G6	61.7681	109.818	65.9394	83.9307					neg			0.2386	0.00987141									0	neg
16	31	2021-07-28	M	2020-12-09	0.632877	CAT	BENGAL	G6	80.7954	111.794	87.8995	64.7665					neg			0.6052	0.128913									0	neg
16	32	2021-07-27	M	1753-01-01	#NUM!	CAT	DSH (DOMESTIC SHORTHAIR)	E6	72.3943	95.7458	73.1091	57.8329					neg			0.1992	-0.00292246									0	neg
16	33	2021-07-28	FN	2016-09-05	4.89142	CAT	BRITISH SHORT HAIR	SK	72.188	79.3167	75.6659	51.6466					neg			0.3285	0.0390635									0	neg
16	34	2021-07-26	F	2013-05-29	8.15942	CAT	RAGDOLL	LS	93.1063	89.5951	90.6456	77.0492					neg			0.2664	0.0188986									0	neg
16	35	2021-07-26	FN	2020-04-28	1.24213	CAT	DSH (DOMESTIC SHORTHAIR)	CV	55.7754	108.412	75.0798	49.7116					neg			0.2671	0.0191259									0	neg
16	36	2021-07-26	MN	2018-07-29	2.99247	CAT	DLH (DOMESTIC LONGHAIR)	EH	119.118	103.468	109.117	73.5096					neg			0.2193	0.00360436									0	neg
16	37	2021-07-28	MN	2014-03-26	7.34018	CAT	DSH (DOMESTIC SHORTHAIR)	TN	105.842	122.145	81.7957	85.6869					neg			0.396	0.0609819									0	neg
16	38	2021-07-28	M	2021-04-01	0.323288	CAT	BENGAL	TN	80.3451	56.6188	87.3101	91.4889					neg			0.8364	0.203988									0	neg
16	39	2021-07-28	FN	2013-07-28	8.00061	CAT	NOT SPECIFIED	EH	83.7469	122.335	90.2602	109.987					neg			0.2715	0.0205546									0	neg
16	40	2021-07-28	FN	2019-01-29	2.49361	CAT	DSH (DOMESTIC SHORTHAIR)	HD	107.287	129.772	55.2109	83.8471					neg			0.2487	0.0131511									0	neg
16	41	2021-07-30	M	2006-04-09	15.3073	CAT	DSH (DOMESTIC SHORTHAIR)	EH	55.1037	144.483	64.1535	41.6033					neg			0.2483	0.0130212									0	neg
16	42	2021-08-01	MN	2005-01-01	16.5811	CAT	DSH (DOMESTIC SHORTHAIR)	EN	75.04	111.785	79.3959	69.0984					neg			0.3356	0.041369									0	neg
16	43	2021-08-02	MN	2010-11-03	10.7461	CAT	DSH (DOMESTIC SHORTHAIR)	M4	89.5214	99.3901	81.0484	66.5257					neg			1.5964	0.450773									0	neg
16	45	2021-07-29	MN	2004-07-30	16.9953	CAT	DSH (DOMESTIC SHORTHAIR)	SN	125.475	201.66	86.0174	102.076					neg			0.1732	-0.0113651									0	neg
17	1	2021-07-28	F	2020-08-24	0.926027	CAT	TURKISH ANGORA	MK	80.6089	77.3419	84.8035	33.5512					neg			0.1419	-0.0215288									0	neg
17	2	2021-08-02	MN	2008-08-03	12.9953	CAT	NOT SPECIFIED	KA	56.9356	21.6272	2.75858	20.6744					pos	neg	0.3	0.1815	-0.00866996	<50	<50	<50						0	neg
17	4	2021-08-24	0	1753-01-01	#NUM!	CAT	NOT SPECIFIED	WD	71.8871	81.0822	57.0276	22.1602					neg			0.1672	-0.0133134									0	neg
17	5	2021-08-03	F	2007-08-05	13.9953	CAT	DSH (DOMESTIC SHORTHAIR)	DH	104.493	101.904	83.7938	30.9747					neg			0.1506	-0.0187037									0	neg
17	6	2021-08-04	F	2010-06-02	11.1732	CAT	NORWEGIAN FOREST	G6	61.8485	127.824	98.7092	28.2953					neg			0.1662	-0.0136381									0	neg
17	7	2021-08-02	MN	2015-07-01	6.08838	CAT	DSH (DOMESTIC SHORTHAIR)	CM	50.425	95.434	73.2083	24.3593					neg			0.1314	-0.0249383									0	neg
17	8	2021-07-29	FN	2013-08-02	7.98966	CAT	DSH (DOMESTIC SHORTHAIR)	KA	67.3296	77.8328	76.2486	23.4941					neg			0.138	-0.0227952									0	neg
17	9	2021-08-03	FN	2020-08-04	0.99726	CAT	DSH (DOMESTIC SHORTHAIR)	KA	106.498	78.4019	85.1184	38.8261					neg			0.277	0.0223406									0	neg
17	10	2021-08-04	F	2010-01-09	11.5674	CAT	DSH (DOMESTIC SHORTHAIR)	ML	58.5115	73.7308	50.2419	25.4723					neg			0.158	-0.0163008									0	neg
17	11	2021-08-04	MN	2006-09-28	14.8501	CAT	TONKINESE	KA	42.4717	84.8021	72.8116	23.607					neg			0.1089	-0.0322444									0	neg
17	14	2021-07-30	FN	2003-01-24	18.5127	CAT	DSH (DOMESTIC SHORTHAIR)	G4	43.0274	105.826	72.8082	25.1237					neg			0.1198	-0.028705									0	neg
17	16	2021-08-02	M	2008-01-31	13.5018	CAT	DSH (DOMESTIC SHORTHAIR)	G6	59.2231	53.7694	41.2834	16.2383					neg			0.098	-0.0357839									0	neg
17	17	2021-08-01	FN	2019-07-05	2.07482	CAT	BENGAL	SW	87.0265	88.9732	83.3779	28.2899					neg			0.1032	-0.0340953									0	neg
17	18	2021-08-02	FN	2010-03-31	11.3402	CAT	DSH (DOMESTIC SHORTHAIR)	G4	126.38	45.6449	46.1247	36.2331					neg			0.105	-0.0335108									0	neg
17	19	2021-08-04	M	2015-08-03	6.00352	CAT	DSH (DOMESTIC SHORTHAIR)	G6	84.7907	43.8754	5.06164	17.9104					pos	neg	0.3	0.0625	-0.0473113	<50	<50	<50						0	neg
17	20	2021-08-03	MN	2020-08-05	0.994521	CAT	RAGDOLL	KA	98.3861	102.012	108.121	28.5199					neg			0.0973	-0.0360112									0	neg
17	21	2021-08-12	FN	2019-08-17	1.98723	CAT	DSH (DOMESTIC SHORTHAIR)	NE	72.7963	102.734	110.558	35.021					neg			0.4324	0.0728017									0	neg
17	22	2021-08-12	F	2012-06-14	9.15959	CAT	DSH (DOMESTIC SHORTHAIR)	ML	65.5153	52.5151	60.0232	42.7351					neg			0.104	-0.0338356									0	neg
17	23	2021-08-17	F	2020-03-25	1.39535	CAT	DSH (DOMESTIC SHORTHAIR)	HP	39.8862	49.0334	52.1738	15.3363					neg			0.0955	-0.0365957									0	neg
17	24	2021-08-12	MN	2019-08-03	2.02555	CAT	DSH (DOMESTIC SHORTHAIR)	TN	39.8112	58.489	59.7614	19.273					neg			0.1014	-0.0346798	<50	<50	<50						0	neg
17	25	2021-08-11	M	2019-08-13	1.99544	CAT	NOT SPECIFIED	EH	40.4803	79.8973	81.2366	20.7834					neg			0.0701	-0.0448435									0	neg
17	26	2021-08-13	M	2013-08-17	7.98966	CAT	DSH (DOMESTIC SHORTHAIR)	FY	64.1703	64.4999	73.5534	36.6505					neg			0.1315	-0.0249058									0	neg
17	27	2021-08-13	F	2018-04-18	3.32101	CAT	SIAMESE	NR	81.3538	84.4168	76.2274	36.4491					neg			0.0635	-0.0469866									0	neg
17	28	2021-08-13	M	2017-08-16	3.99233	CAT	DSH (DOMESTIC SHORTHAIR)	CV	75.547	91.2805	109.783	25.8353					neg			0.2015	-0.00217561									0	neg
17	29	2021-08-11	M	2021-03-14	0.410959	CAT	EXOTIC	B9	93.9646	120.193	108.898	48.9994					neg			0.0761	-0.0428952									0	neg
17	30	2021-08-04	MN	2014-11-11	6.72964	CAT	DSH (DOMESTIC SHORTHAIR)	BD	68.2536	75.9805	65.8834	16.4234					neg			0.1055	-0.0333485									0	neg
17	31	2021-08-12	FN	2020-11-13	0.745205	CAT	NOT SPECIFIED	EH	42.133	72.4063	76.7937	23.2154					neg			0.4661	0.0837446									0	neg
17	32	2021-08-12	MN	2019-08-17	1.98723	CAT	DSH (DOMESTIC SHORTHAIR)	TN	73.5246	71.8062	85.1241	31.4292					neg			0.0875	-0.0391934									0	neg
17	33	2021-08-10	0	2019-03-14	2.40876	CAT	DLH (DOMESTIC LONGHAIR)	CB	0.186003	0.798184	8.14882	38.2004					pos	pos	23.3	0.7817	0.186225	224	133	56	<50					224	pos
17	34	2021-08-11	M	2021-06-14	0.158904	CAT	DLH (DOMESTIC LONGHAIR)	HU	99.603	80.8732	85.3411	27.2235					neg			0.0919	-0.0377646									0	neg
17	35	2021-08-09	F	2020-07-06	1.09166	CAT	DSH (DOMESTIC SHORTHAIR)	EX	140.639	111.578	81.0272	50.7687					neg			0.0495	-0.0515327									0	neg
17	36	2021-08-09	F	2020-06-06	1.17373	CAT	DSH (DOMESTIC SHORTHAIR)	EX	98.1145	120.165	130.516	18.8412					neg			0.1129	-0.0309456									0	neg
17	37	2021-08-10	F	2020-06-06	1.17647	CAT	DSH (DOMESTIC SHORTHAIR)	EX	93.7536	76.6963	91.9217	33.451					neg			0.0415	-0.0541304									0	neg
17	38	2021-08-05	MN	2020-05-03	1.25581	CAT	SHORTHAIR BRITISH (PED)	E4	66.4625	118.652	80.6891	30.8417					neg			0.0592	-0.0483829									0	neg
17	39	2021-08-05	MN	2017-01-05	4.58105	CAT	DSH (DOMESTIC SHORTHAIR)	CB	90.2242	74.8454	103.992	43.5144					neg			0.0724	-0.0440966									0	neg
17	40	2021-08-06	M	2021-05-17	0.221918	CAT	SHORTHAIR BRITISH (PED)	BD	79.9884	91.8013	83.0674	27.774					neg			0.037	-0.0555916									0	neg
17	41	2021-08-06	M	2019-07-30	2.02007	CAT	RAGDOLL	N4	52.2249	74.3742	73.245	18.932					neg			0.9114	0.228341	<50	<50	<50						0	neg
17	42	2021-08-06	M	1753-01-01	#NUM!	CAT	DSH (DOMESTIC SHORTHAIR)	ME	97.8906	114.107	107.38	30.7123					neg			0.0424	-0.0538382									0	neg
17	43	2021-08-06	0	1753-01-01	#NUM!	CAT	DSH (DOMESTIC SHORTHAIR)	TN	60.5363	117.318	119.39	28.0059					neg			0.0395	-0.0547798									0	neg
17	44	2021-08-05	0	1753-01-01	#NUM!	CAT	DSH (DOMESTIC SHORTHAIR)	TN	87.212	99.6928	101.595	28.3573					neg			0.1186	-0.0309456									0	neg
17	45	2021-08-03	F	2021-03-11	0.39726	CAT	MAINE COON	G7	123.083	117.728	102.52	42.0553					neg			0.0417	-0.0540655									0	neg
18	1	2021-07-29	M	2019-02-03	2.48266	CAT	SHORTHAIR BRITISH (PED)	WD	82.562	60.9006	31.2775						neg			0.0608	-0.0483829									0	neg
18	2	2021-07-20	FN	2013-07-22	7.99513	CAT	DSH (DOMESTIC SHORTHAIR)	BT	86.0219	107.144	60.4759						neg			0.046	-0.0526692									0	neg
18	3	2021-07-21	FN	2007-10-23	13.7434	CAT	PERSIAN (LONGHAIR)	CB	85.656	92.9929	72.1817						neg			0.0325	-0.0570529									0	neg
18	4	2021-07-21	FN	2013-01-21	8.4962	CAT	DSH (DOMESTIC SHORTHAIR)	CB	73.5778	102.204	87.8048						neg			0.03905	-0.000165861									0	neg
18	5	2021-07-21	M	2020-10-22	0.745205	CAT	MAINE COON	EH	72.7076	106.939	98.0533						neg			0.0472	0.00369633									0	neg
18	6	2021-07-19	M	2020-07-22	0.991781	CAT	SHORTHAIR BRITISH (PED)	LS	74.7668	83.9428	73.8794						neg			0.32615	0.135888									0	neg
18	7	2021-07-19	FN	2011-07-21	9.99527	CAT	BURMESE	EH	70.8287	104.241	75.6574						neg			0.04275	0.00158753									0	neg
18	8	2021-07-19	0	1753-01-01	#NUM!	CAT	NOT SPECIFIED	FY	70.0656	77.8091	54.4999						neg			1.38165	0.636077									0	neg
18	9	2021-07-15	MN	2016-03-08	5.35128	CAT	PERSIAN (LONGHAIR)	EN		77.9298	50.8179						neg													0	neg
18	10	2021-08-09	MN	2012-08-11	8.99261	CAT	DSH (DOMESTIC SHORTHAIR)	EX	73.8051	104.27	80.8067						neg			0.1041	0.0306606									0	neg
18	11	2021-08-10	F	2013-07-12	8.08001	CAT	NOT SPECIFIED	EH		99.0091	74.7274						neg													0	neg
18	12	2021-08-10	M	2012-08-11	8.99535	CAT	DSH (DOMESTIC SHORTHAIR)	CH	60.9847	118.603	104.345						neg			0.04865	0.00438347									0	neg
18	13	2021-08-09	MN	2007-08-12	13.9925	CAT	DLH (DOMESTIC LONGHAIR)	DT	66.2817	99.9234	56.3445						neg			0.05675	0.00822197									0	neg
18	14	2021-08-09	M	2016-06-01	5.18704	CAT	DLH (DOMESTIC LONGHAIR)	CM	85.0158	109.802	85.8355						neg			0.0377	-0.000805611									0	neg
18	15	2021-08-06	MN	1753-01-01	#NUM!	CAT	DSH (DOMESTIC SHORTHAIR)	KT	72.2058	113.156	81.6837						neg			0.0365	-0.00137428									0	neg
18	16	2021-08-09	MN	2016-05-11	5.24453	CAT	DSH (DOMESTIC SHORTHAIR)	EH		88.9593	67.4482						neg													0	neg
18	17	2021-08-05	M	2019-08-11	1.98449	CAT	DSH (DOMESTIC SHORTHAIR)	FY		120.375	82.122						neg													0	neg
18	21	2021-08-09	M	2021-04-07	0.339726	CAT	DSH (DOMESTIC SHORTHAIR)	B6	67.178	116.783	102.479						neg			0.05375	0.0068003									0	neg
18	22	2021-08-06	0	1753-01-01	#NUM!	CAT	DSH (DOMESTIC SHORTHAIR)	TN	102.571	86.2187	75.5813						neg			0.0394	0									0	neg
18	23	2021-08-17	M	2021-02-18	0.493151	CAT	RAGDOLL	HA	75.5952	98.1583	79.6164						neg			0.0407	0.000616055									0	neg
18	24	2021-08-17	0	2021-01-12	0.594521	CAT	CHARTREUX	DH	68.516	88.1477	59.969						neg			0.07235	0.0156146									0	neg
18	25	2021-08-19	M	2010-11-18	10.7515	CAT	SIAMESE	G6	95.811	100.361	68.8439						neg			0.04875	0.00443086									0	neg
18	26	2021-08-06	MN	2009-08-09	11.9924	CAT	BENGAL	CB	113.654	111.87	81.2054						neg			0.014	-0.0120368									0	neg
18	27	2021-07-26	M	2006-11-29	14.6557	CAT	DSH (DOMESTIC SHORTHAIR)	G6	86.5367	107.541	94.6152						neg			0.02055	-0.0089328									0	neg
18	28	2021-07-26	F	2008-06-30	13.0692	CAT	DSH (DOMESTIC SHORTHAIR)	G6	78.6605	113.835	100.338						neg			0.0412	0.000853									0	neg
18	29	2021-08-03	F	2020-08-05	0.994521	CAT	DSH (DOMESTIC SHORTHAIR)	LN	79.7946	88.9005	103.407						neg			0.07105	0.0149986									0	neg
18	31	2021-08-20	MN	2012-05-24	9.23898	CAT	DSH (DOMESTIC SHORTHAIR)	CT	98.014	102.377	65.3311						neg			0.09205	0.0249502									0	neg
18	32	2021-08-21	MN	2013-02-23	8.49072	CAT	DSH (DOMESTIC SHORTHAIR)	B9		95.8976	60.6872						neg													0	neg
18	34	2021-08-21	F	2015-06-29	6.14587	CAT	NOT SPECIFIED	WR		101.817	76.1869						neg													0	neg
18	35	2021-08-20	M	2010-08-25	10.987	CAT	DSH (DOMESTIC SHORTHAIR)	WA		100.776	88.2302						neg													0	neg
18	37	2021-08-22	0	1753-01-01	#NUM!	CAT	NOT SPECIFIED	EH	50.8846	103.446	83.504						neg			0.08415	0.0212065									0	neg
18	38	2021-08-18	MN	2013-01-07	8.6112	CAT	DSH (DOMESTIC SHORTHAIR)	CB	105.663	103.105	98.1798						neg			0.05285	0.0063738									0	neg
18	39	2021-08-18	M	2020-12-23	0.652055	CAT	MAINE COON	DH		100.26	87.9472						neg													0	neg
18	40	2021-08-23	M	2016-12-24	4.6615	CAT	DSH (DOMESTIC SHORTHAIR)	FY	89.4374	104.334	84.3805						neg			0.0193	-0.00952516									0	neg
18	41	2021-08-20	F	2020-08-24	0.989041	CAT	MAINE COON	FY	86.5576	110.409	41.5042						neg			0.0557	0.00772439									0	neg
18	42	2021-08-23	M	2014-05-26	7.24435	CAT	DSH (DOMESTIC SHORTHAIR)	FY	98.5392	93.3308	89.7971						neg			0.0429	0.00165861									0	neg
18	43	2021-08-19	M	2020-10-23	0.821918	CAT	BRITISH SHORT HAIR	FY	46.3846	144.313	133.225						neg			0.03775	-0.000781916									0	neg
18	44	2021-08-23	M	2021-04-13	0.361644	CAT	DSH (DOMESTIC SHORTHAIR)	FY	90.5192	108.428	97.635						neg			0.0417	0.00108994									0	neg
18	45	2021-08-19	M	1753-01-01	#NUM!	CAT	DSH (DOMESTIC SHORTHAIR)	FY	72.7363	95.8545	103.401						neg			0.04475	0.0025353									0	neg
19	1	2021-09-20	M	2011-04-05	10.4607	CAT	DSH (DOMESTIC SHORTHAIR)	G6	120.052	89.9375	94.2827	73.8681					neg			0.0047	0.00512821									0	neg
19	2	2021-09-25	M	2021-03-31	0.487671	CAT	SHORTHAIR BRITISH (PED)	BR	201.42	117.942	147.761	227.325					neg			0.0042	-0.00769231									0	neg
19	3	2021-09-22	FN	2014-01-06	7.70979	CAT	DLH (DOMESTIC LONGHAIR)	NG	181.291	98.9928	128.036	130.468					neg			0.0996	2.43846									0	neg
19	4	2021-09-24	M	2021-05-06	0.386301	CAT	DSH (DOMESTIC SHORTHAIR)	DN	138.555	106.578	74.3046	185.418					neg			0.0516	1.20769									0	neg
19	5	2021-09-27	M	2009-01-09	12.7152	CAT	DSH (DOMESTIC SHORTHAIR)	G6	198.017	204.829	125.513	190.606					neg			0.0176	0.335897									0	neg
19	6	2021-09-23	M	2011-09-22	10.0035	CAT	DSH (DOMESTIC SHORTHAIR)	G6	98.9141	78.4045	94.7809	156.657					neg			0.0053	0.0205128									0	neg
19	8	2021-09-28	M	2010-07-11	11.217	CAT	DSH (DOMESTIC SHORTHAIR)	G6	157.753	87.5539	78.8055	130.396					neg			0.0049	0.0102564									0	neg
19	10	2021-09-28	M	2004-07-27	17.1705	CAT	DSH (DOMESTIC SHORTHAIR)	G6	104.65	113.178	120.776	105.946					neg			0.0624	1.48462									0	neg
19	11	2021-09-28	M	2005-07-01	16.2443	CAT	DSH (DOMESTIC SHORTHAIR)	G6	127.691	88.7327	105.635	104.63					neg			0.1341	3.32308									0	neg
19	12	2021-09-17	FN	2019-03-23	2.48814	CAT	DSH (DOMESTIC SHORTHAIR)	GL	179.737	175.255	117.877	153.224					neg			0.1566	3.9									0	neg
19	13	2021-09-17	MN	2018-09-21	2.98973	CAT	DLH (DOMESTIC LONGHAIR)	BN	186.955	258.37	111.185	169.554					neg			0.2415	6.07692									0	neg
19	14	2021-09-17	F	2019-05-23	2.32117	CAT	DSH (DOMESTIC SHORTHAIR)	G7	128.287	79.1141	70.5006	121.012					neg			0.0069	0.0615385									0	neg
19	15	2021-09-17	M	2020-10-15	0.923288	CAT	SHORTHAIR BRITISH (PED)	KT	27.5357	85.5776	70.6445	30.2436					neg			0.0373	0.841026									0	neg
19	16	2021-09-16	FN	2020-11-20	0.821918	CAT	MAINE COON	IG	54.4582	84.5807	81.6039	64.7839					neg			0.0321	0.707692									0	neg
19	17	2021-09-17	F	2021-02-13	0.591781	CAT	NOT SPECIFIED	NW	139.529	86.9656	80.113	97.782					neg			0.0446	1.02821									0	neg
19	19	2021-09-17	M	2015-09-17	6.00078	CAT	DSH (DOMESTIC SHORTHAIR)	SK	140.18	107.682	91.1824	99.8211					neg			0.3923	9.94359									0	neg
19	20	2021-09-17	F	2021-06-07	0.279452	CAT	NOT SPECIFIED	EH	157.203	161.989	106.917	125.429					neg			0.3749	9.49744									0	neg
19	21	2021-09-17	FN	2020-11-03	0.871233	CAT	BIRMAN	OX	118.819	219.528	114.03	126.08					neg			0.4017	10.1846									0	neg
19	22	2021-09-17	MN	2010-09-21	10.9897	CAT	DSH (DOMESTIC SHORTHAIR)	NN	97.2052	51.7956	93.6178	124.15					neg			0.077	1.85897									0	neg
19	23	2021-08-31	M	2010-08-25	11.0171	CAT	DSH (DOMESTIC SHORTHAIR)	G6	108.47	75.6289	78.1567	99.4408					neg			0.0715	1.71795									0	neg
19	24	2021-09-16	MN	2010-12-19	10.7433	CAT	DSH (DOMESTIC SHORTHAIR)	CB	163.764	93.0792	83.1367	135.168					neg			0.0948	2.31538									0	neg
19	25	2021-09-14	M	2018-09-18	2.98973	CAT	DLH (DOMESTIC LONGHAIR)	HP	152.616	95.1848	93.0306	117.283					neg			0.6262	15.941									0	neg
19	26	2021-09-15	M	2011-09-18	9.99253	CAT	DLH (DOMESTIC LONGHAIR)	FY	64.856	88.2752	76.4654	84.87					neg			0.2977	7.51795									0	neg
19	27	2021-09-13	M	2016-12-04	4.77372	CAT	DSH (DOMESTIC SHORTHAIR)	E6	91.7775	94.9765	69.9358	101.02					neg			1.5124	38.6641									0	neg
19	28	2021-09-13	MN	2020-03-18	1.48837	CAT	DLH (DOMESTIC LONGHAIR)	BH	89.4756	64.8118	72.2297	150.754					neg			2.505	64.1154									0	neg
19	30	2021-09-16	MN	2020-09-17	0.99726	CAT	BURMESE	EX	125.283	95.8007	75.6578	221.897					neg			1.8868	48.2641									0	neg
19	31	2021-09-16	MN	2021-04-18	0.413699	CAT	DSH (DOMESTIC SHORTHAIR)	NN	122.097	94.4465	69.637	90.3434					neg			0.0961	2.34872									0	neg
19	32	2021-09-16	MN	2018-09-18	2.99521	CAT	BRITISH SHORT HAIR	SL	84.1524	72.5552	68.6874	98.8793					neg			0.1985	4.97436									0	neg
19	33	2021-09-13	M	2018-09-18	2.987	CAT	DLH (DOMESTIC LONGHAIR)	G4	84.5648	78.9837	90.1557	37.6308					neg			0.5628	14.3154									0	neg
19	34	2021-09-14	M	2020-11-17	0.824658	CAT	BRITISH SHORT HAIR	SR	0.192044	0.767782	13.1409	5.1833					pos	pos	23	2.0782	53.1718	305	191	<50						305	pos
19	35	2021-09-14	FN	2020-11-17	0.824658	CAT	BRITISH SHORT HAIR	SR	38.1335	10.0054	29.2278	117.183					eq			1.2884	32.9205	≤50	≤50	≤50	≤50					0	neg
19	36	2021-09-14	M	2020-12-16	0.745205	CAT	RUSSIAN BLUE	FY	178.297	168.468	124.292	147.259					neg			0.3368	8.52051									0	neg
19	38	2021-09-13	MN	2017-09-15	3.99507	CAT	DSH (DOMESTIC SHORTHAIR)	HU	81.6496	98.0627	111.78	198.958					neg			1.1305	28.8718									0	neg
19	39	2021-09-14	MN	1753-01-01	#NUM!	CAT	DSH (DOMESTIC SHORTHAIR)	NR	123.94	89.3874	117.43	126.641					neg			0.6618	16.8538									0	neg
19	40	2021-09-11	M	2021-01-16	0.652055	CAT	DSH (DOMESTIC SHORTHAIR)	N1	120.441	81.5776	107.634	126.231					neg			0.3081	7.78462									0	neg
19	41	2021-09-10	FN	2020-09-13	0.991781	CAT	DSH (DOMESTIC SHORTHAIR)	NR	115.685	80.4566	106.695	87.8299					neg			0.62	15.7821									0	neg
19	42	2021-09-12	FN	2019-09-14	1.99544	CAT	DSH (DOMESTIC SHORTHAIR)	CB	82.6532	103.72	92.5605	120.956					neg			4.0196	102.951									0	neg
19	43	2021-09-10	MN	2020-07-15	1.15458	CAT	DLH (DOMESTIC LONGHAIR)	M1	167.007	151.596	122.516	154.146					neg			0.3184	8.04872									0	neg
19	44	2021-08-26	F	2021-04-18	0.356164	CAT	MAINE COON	G7	35.9343	181.06	125.502	77.0162					neg			0.1882	4.71026									0	neg
19	45	2021-09-02	F	2017-12-21	3.69934	CAT	BURMILLA	PL	41.1301	223.31	147.498	101.736					neg			0.0727	1.74872									0	neg
20	1	2021-09-13	M	2019-09-15	1.99544	CAT	MAINE COON	LS	40.1329	108.091	315.298						neg			0.7847	20.0051									0	neg
20	3	2021-09-14	MN	2020-09-15	0.99726	CAT	DSH (DOMESTIC SHORTHAIR)	EH	9.95018	13.5389	218.925						eq			1.7892	45.7615	≤50	≤50	≤50	≤50					0	neg
20	6	2021-09-13	M	2020-09-14	0.99726	CAT	NOT SPECIFIED	LS	98.1009	107.075	169.874						neg			0.5231	13.2974									0	neg
20	7	2021-09-10	FN	2017-09-07	4.00876	CAT	SHORTHAIR BRITISH (PED)	SO	90.9308	97.684	209.255						neg			0.1117	2.74872									0	neg
20	8	2021-09-10	M	2020-07-16	1.15185	CAT	DSH (DOMESTIC SHORTHAIR)	FY	0.339375	0.200679	35.0504						pos	pos	24.8	2.6645	68.2051	543	331	<50	<50					543	pos
20	9	2021-09-13	MN	2015-06-27	6.21431	CAT	DSH (DOMESTIC SHORTHAIR)	HP	28.9479	77.4906	336.043						neg			0.8503	21.6872									0	neg
20	10	2021-09-13	MN	2009-09-14	11.9979	CAT	DSH (DOMESTIC SHORTHAIR)	EH	101.993	104.678	435.354						neg			0.4172	10.5821									0	neg
20	11	2021-09-14	M	2006-08-10	15.0965	CAT	DSH (DOMESTIC SHORTHAIR)	G6	22.0594	116.925	413.509						neg			0.2313	5.81538									0	neg
20	12	2021-09-09	MN	2012-09-13	8.98713	CAT	DSH (DOMESTIC SHORTHAIR)	TN	56.394	97.974	403.497						neg			0.4834	12.2795									0	neg
20	13	2021-09-09	M	2020-09-13	0.989041	CAT	NOT SPECIFIED	RH	68.1204	124.079	417.912						neg			0.166	4.14103									0	neg
20	14	2021-09-12	F	1753-01-01	#NUM!	CAT	DSH (DOMESTIC SHORTHAIR)	WR	101.04	109.739	206.219						neg			0.0371	0.835897									0	neg
20	15	2021-09-12	F	2020-11-13	0.830137	CAT	DSH (DOMESTIC SHORTHAIR)	CT	89.0389	95.5311	192.772						neg			0.0423	0.969231									0	neg
20	16	2021-09-06	MN	2020-12-12	0.734247	CAT	NOT SPECIFIED	RG	50.213	94.5045	225.428						neg			0.0258	0.546154									0	neg
20	17	2021-09-08	MN	2014-09-11	6.99247	CAT	DSH (DOMESTIC SHORTHAIR)	LL	102.563	105.251	294.095						neg			0.0741	1.78462									0	neg
20	18	2021-09-08	FN	2020-10-27	0.865753	CAT	BENGAL	EN	10.7228	68.0047	0.722141						pos	pos	9.7	2.8479	72.9077	<50	<50	248						248	pos
20	19	2021-09-08	MN	2020-07-31	1.10534	CAT	DSH (DOMESTIC SHORTHAIR)	SL	19.7848	100.796	350.017						eq			0.2806	7.07949	≤50	≤50	≤50	≤50					0	neg
20	20	2021-09-09	MN	2009-08-17	12.0636	CAT	DSH (DOMESTIC SHORTHAIR)	CH	55.1087	110.163	400.4						neg			0.0656	1.56667									0	neg
20	21	2021-09-09	M	2019-05-13	2.32664	CAT	NOT SPECIFIED	EH	114.766	166.881	505.863						neg			0.3599	9.11282									0	neg
20	22	2021-09-10	MN	2012-06-27	9.20339	CAT	DSH (DOMESTIC SHORTHAIR)	SK	38.6165	80.4394	132.286						neg			0.0387	0.876923									0	neg
20	23	2021-09-09	F	2019-06-29	2.19799	CAT	RAGDOLL	PE	35.8365	65.7321	125.115						neg			0.0527	1.2359									0	neg
20	24	2021-08-26	M	1753-01-01	#NUM!	CAT	MAINE COON	G7	36.6741	100.285	157.298						neg			0.0638	1.52051									0	neg
20	25	2021-08-26	M	1753-01-01	#NUM!	CAT	MAINE COON	G7	14.8458	69.3474	192.652						eq			0.0163	0.302564	≤50	≤50	≤50	≤50					0	neg
20	26	2021-09-09	FN	2019-07-21	2.13777	CAT	DSH (DOMESTIC SHORTHAIR)	CM	70.7921	104.753	66.7489						neg			0.0126	0.207692									0	neg
20	27	2021-09-21	M	2013-09-04	8.04716	CAT	DSH (DOMESTIC SHORTHAIR)	G6	119.489	109.622	310.981						neg			0.034	0.75641									0	neg
20	28	2021-09-12	M	2016-09-13	4.99544	CAT	DSH (DOMESTIC SHORTHAIR)	SO	48.8339	121.92	388.1						neg			0.0174	0.330769									0	neg
20	29	2021-09-15	FN	2010-09-17	10.9952	CAT	BRITISH BLUE	EH	59.2028	141.201	390.441						neg			0.0532	1.24872									0	neg
20	30	2021-09-10	MN	2021-02-12	0.575342	CAT	ORIENTAL	CB	34.0313	102.217	193.001						neg			0.02	0.397436									0	neg
20	31	2021-08-31	M	2016-09-01	4.99544	CAT	DSH (DOMESTIC SHORTHAIR)	CF	23.258	99.7706	219.284						neg			0.0303	0.661538									0	neg
20	33	2021-08-31	M	2021-04-15	0.378082	CAT	RAGDOLL	G6	32.9843	85.6534	237.38						neg			0.0043	-0.00512821									0	neg
20	34	2021-09-01	FN	2018-03-05	3.4935	CAT	BENGAL	CB	64.5317	103.178	325.921						neg			0.0048	0.00769231									0	neg
20	35	2021-08-31	F	2018-06-01	3.24983	CAT	CHARTREUX	DH	72.6117	103.547	379.63						neg			0.0096	0.130769									0	neg
20	36	2021-09-01	M	2016-09-02	4.99544	CAT	BRITISH SHORT HAIR	LS	22.211	95.2915	419.143						neg			0.0085	0.102564									0	neg
20	37	2021-09-01	FN	2012-10-04	8.90775	CAT	DSH (DOMESTIC SHORTHAIR)	CB	122.738	120.172	370.037						neg			0.1331	3.29744									0	neg
20	38	2021-08-31	FN	1753-01-01	#NUM!	CAT	DSH (DOMESTIC SHORTHAIR)	LU	59.3761	101.291	268.703						neg			0.0066	0.0538462									0	neg
20	40	2021-09-03	F	2019-03-23	2.44982	CAT	PERSIAN (LONGHAIR)	HX	97.0395	136.9	358.813						neg			0.0679	1.62564									0	neg
20	41	2021-08-30	MN	2020-09-02	0.991781	CAT	DSH (DOMESTIC SHORTHAIR)	EH	99.0974	95.4915	276.743						neg			0.004	-0.0128205									0	neg
20	42	2021-09-01	F	1753-01-01	#NUM!	CAT	DSH (DOMESTIC SHORTHAIR)	N1	52.7475	100.376	300.001						neg			0.0035	-0.025641									0	neg
20	43	2021-09-03	F	2021-03-08	0.490411	CAT	SCOTTISG FOLD	HA	91.7178	126.2	350.796						neg			0.0042	-0.00769231									0	neg
20	44	2021-09-02	M	2016-09-03	4.99544	CAT	DSH (DOMESTIC SHORTHAIR)	BD	109.9	138.604	402.552						neg			0.0038	0.102564									0	neg
21	1	2021-08-26	F	2020-10-28	0.827397	CAT	MAINE COON	G7	43.2035	72.9823	69.8648						neg			0.0506	0.0241616									0	neg
21	2	2021-08-26	F	1753-01-01	#NUM!	CAT	MAINE COON	G7	37.6918	87.469	108.819						neg			0.069	0.0407501									0	neg
21	3	2021-08-26	0	1753-01-01	#NUM!	CAT	MAINE COON	G7	61.4092	100.522	99.9588						neg			0.0487	0.0224486									0	neg
21	4	2021-08-31	F	1753-01-01	#NUM!	CAT	MAINE COON	G7	50.1771	72.6484	80.7885						neg			0.0286	0.00432744									0	neg
21	5	2021-08-26	M	1753-01-01	#NUM!	CAT	MAINE COON	G7	47.6619	110.571	120.331						neg			0.0369	0.0118103									0	neg
21	6	2021-08-26	F	1753-01-01	#NUM!	CAT	MAINE COON	G7	52.9556	76.6663	89.3235						neg			0.2125	0.170123									0	neg
21	7	2021-08-31	F	2018-08-16	3.04175	CAT	MAINE COON	G7	27.3949	68.4745	96.2713						neg			0.3835	0.324288									0	neg
21	8	2021-08-30	F	2008-12-01	12.7434	CAT	DSH (DOMESTIC SHORTHAIR)	G6	99.3553	80.2264	108.004						neg			0.305	0.253516									0	neg
21	9	2021-08-30	F	2011-05-05	10.3211	CAT	DOMESTIC CAT	G6	135.131	73.7534	72.4466						neg			0.1666	0.128741									0	neg
21	10	2021-08-27	MN	2012-10-30	8.82289	CAT	DSH (DOMESTIC SHORTHAIR)	RG	29.0566	63.7528	91.8524						neg			0.0618	0.0342589									0	neg
21	11	2021-08-29	M	2020-08-30	0.99726	CAT	DSH (DOMESTIC SHORTHAIR)	FY	90.9107	73.4127	94.3529						neg			0.0629	0.0352506									0	neg
21	12	2021-08-26	F	2018-06-29	3.15948	CAT	MAINE COON	G7	33.5149	75.0272	87.6322						neg			0.1325	0.0979986									0	neg
21	13	2021-08-26	F	1753-01-01	#NUM!	CAT	MAINE COON	G7	46.1091	108.547	112.382						neg			0.0771	0.0480527									0	neg
21	14	2021-08-26	F	1753-01-01	#NUM!	CAT	MAINE COON	G7	24.5256	85.753	118.985						neg			0.174	0.135413									0	neg
21	15	2021-08-26	F	1753-01-01	#NUM!	CAT	MAINE COON	G7	27.1225	75.9844	91.0777						neg			0.1786	0.13956									0	neg
21	16	2021-08-26	FN	2014-03-29	7.41136	CAT	DSH (DOMESTIC SHORTHAIR)	CM	67.1842	63.7752	101.91						neg			0.2974	0.246664									0	neg
21	17	2021-08-26	FN	2019-01-30	2.57026	CAT	DSH (DOMESTIC SHORTHAIR)	G7	46.3815	62.7502	72.6959						neg			0.2282	0.184277									0	neg
21	18	2021-08-30	MN	2020-05-01	1.32969	CAT	BENGAL	KT	92.527	82.976	106.101						neg			0.1716	0.133249									0	neg
21	19	2021-08-30	MN	2020-05-01	1.32969	CAT	DSH (DOMESTIC SHORTHAIR)	N4	67.6201	77.8521	90.0809						neg			0.1821	0.142715									0	neg
21	20	2021-08-27	0	1753-01-01	#NUM!	CAT	DSH (DOMESTIC SHORTHAIR)	DE	79.9691	74.8522	97.8231						neg			0.3365	0.281915									0	neg
21	21	2021-08-27	0	1753-01-01	#NUM!	CAT	DSH (DOMESTIC SHORTHAIR)	DE	105.848	37.0455	103.34						neg			0.1085	0.0763613									0	neg
21	22	2021-08-26	MN	2020-03-15	1.44733	CAT	DSH (DOMESTIC SHORTHAIR)	LS	69.6268	87.6706	104.329						neg			0.4465	0.381085									0	neg
21	24	2021-08-23	M	1753-01-01	#NUM!	CAT	NOT SPECIFIED	RH	76.328	56.8394	58.2306						neg			0.3269	0.27326									0	neg
21	25	2021-08-26	0	2014-09-28	6.91034	CAT	BENGAL	CH	72.0512	54.0496	100.014						neg			0.2942	0.243779									0	neg
21	26	2021-08-24	MN	2012-01-27	9.57295	CAT	DSH (DOMESTIC SHORTHAIR)	CH	61.3638	73.5457	105.003						neg			0.4654	0.398125									0	neg
21	27	2021-08-25	MN	2012-01-27	9.57569	CAT	DSH (DOMESTIC SHORTHAIR)	UB	42.2047	81.2168	98.8301						neg			0.1393	0.104129									0	neg
21	28	2021-08-26	M	2013-08-27	7.99787	CAT	DSH (DOMESTIC SHORTHAIR)	LS	20.3305	76.9217	93.998						neg			0.2189	0.175893									0	neg
21	29	2021-08-24	MN	2020-08-27	0.991781	CAT	DSH (DOMESTIC SHORTHAIR)	EX	119.495	162.407	153.823						neg			0.1117	0.0792463									0	neg
21	30	2021-08-25	F	2020-10-26	0.830137	CAT	BRITISH SHORT HAIR	N4	81.885	71.9337	118.166						neg			0.3382	0.283448									0	neg
21	31	2021-08-24	FN	2014-08-26	6.99521	CAT	EXOTIC SHORT HAIR	EN	69.3453	55.9238	93.5292						neg			0.2246	0.181031									0	neg
21	32	2021-08-24	MN	2017-08-26	3.99507	CAT	NOT SPECIFIED	KA	68.5281	60.7079	98.333						neg			0.4288	0.365128									0	neg
21	33	2021-08-26	M	2020-11-27	0.745205	CAT	SHORTHAIR BRITISH (PED)	NW	116.844	70.1884	97.1484						neg			0.15	0.113776									0	neg
21	34	2021-08-24	FN	2017-02-24	4.49617	CAT	DSH (DOMESTIC SHORTHAIR)	LS	46.5268	47.9493	63.5731						neg			0.2771	0.228363									0	neg
21	35	2021-08-25	M	2006-08-27	14.9952	CAT	DSH (DOMESTIC SHORTHAIR)	N1	115.173	35.2822	103.501						neg			0.1372	0.102236									0	neg
21	36	2021-08-24	FN	2012-02-26	9.49083	CAT	DSH (DOMESTIC SHORTHAIR)	SK	9.69763	4.76509	0.235966						pos	pos	15.6	1.1396	1.00595	108	144	286	<50					286	pos
21	37	2021-08-23	MN	2021-01-11	0.613699	CAT	MAINE COON	NN	104.84	111.982	142.338						neg			0.1374	0.102416									0	neg
21	38	2021-08-24	FN	2017-05-26	4.24699	CAT	DLH (DOMESTIC LONGHAIR)	EH	44.3567	76.3547	125.544						neg			0.3931	0.332943									0	neg
21	39	2021-08-23	F	2021-03-26	0.410959	CAT	NORWEGIAN FOREST	DN	89.7394	38.3039	85.0018						neg			0.3467	0.291111									0	neg
21	40	2021-08-24	F	2021-03-10	0.457534	CAT	BENGAL	SW	97.9206	60.938	125.05						neg			0.1783	0.13929									0	neg
21	41	2021-08-24	MN	2020-04-26	1.32695	CAT	SIBERIAN	CT	92.4362	41.2489	92.7265						neg			0.1519	0.115489									0	neg
21	42	2021-08-24	M	2009-08-25	11.9979	CAT	DSH (DOMESTIC SHORTHAIR)	KT	41.1423	59.3589	94.7572						neg			0.1242	0.0905157									0	neg
21	43	2021-08-24	FN	2020-07-26	1.07798	CAT	DSH (DOMESTIC SHORTHAIR)	DY	132.761	93.2864	85.3181						neg			0.1936	0.153083									0	neg
21	44	2021-08-24	F	2020-08-25	0.99726	CAT	DSH (DOMESTIC SHORTHAIR)	DY	92.527	95.083	125.523						neg			0.1383	0.103228									0	neg
22	2	2021-09-08	FN	2018-09-10	2.99521	CAT	DLH (DOMESTIC LONGHAIR)	TQ	69.1614	132.953	443.284						neg			0.1555	0.118734									0	neg
22	3	2021-09-08	FN	2012-01-10	9.66055	CAT	DSH (DOMESTIC SHORTHAIR)	M4	115.358	69.3079	263.192						neg			0.1606	0.123332									0	neg
22	4	2021-09-07	F	2017-06-18	4.22234	CAT	DSH (DOMESTIC SHORTHAIR)	EN	0.271706	0.134707	1.81298						pos	pos	24.4	2.6541	2.37135	543	698	152	67					698	pos
22	5	2021-09-04	MN	2018-07-01	3.17864	CAT	DSH (DOMESTIC SHORTHAIR)	NW	53.8286	76.9254	309.491						neg			0.1104	0.0780743									0	neg
22	6	2021-09-07	M	2015-08-10	6.07743	CAT	DSH (DOMESTIC SHORTHAIR)	HA	32.9567	100.91	164.005						neg			0.1303	0.0960151									0	neg
22	7	2021-09-01	MN	2009-09-03	11.9952	CAT	DLH (DOMESTIC LONGHAIR)	ME	28.8749	88.6426	180.459						neg			0.0976	0.0665344									0	neg
22	8	2021-09-07	M	2020-09-08	0.99726	CAT	DSH (DOMESTIC SHORTHAIR)	SE	8.34877	110.333	263.036						pos			0.1473	0.111342	≤50	≤50	≤50	≤50					0	neg
22	9	2021-09-07	M	2020-09-08	0.99726	CAT	DSH (DOMESTIC SHORTHAIR)	SE	13.5915	124.004	309.6						eq			0.011	-0.0115398	≤50	≤50	≤50	≤50					0	neg
22	10	2021-09-06	F	2020-07-10	1.15732	CAT	RAGDOLL	NE	61.6339	56.4665	132.438						neg			0.0519	0.0253336									0	neg
22	11	2021-09-06	M	2021-05-10	0.326027	CAT	DLH (DOMESTIC LONGHAIR)	FY	47.1656	138.303	339.319						neg			0.0425	0.016859									0	neg
22	12	2021-09-07	MN	2020-07-30	1.10534	CAT	RAGDOLL	IP	17.2965	112.104	274.105						eq			0.0762	0.0472413	≤50	≤50	≤50	≤50					0	neg
22	13	2021-09-07	F	2009-08-10	12.0773	CAT	DSH (DOMESTIC SHORTHAIR)	G6	119.038	127.983	317.892						neg			0.0827	0.0531013									0	neg
22	14	2021-09-06	MN	2011-09-08	9.99527	CAT	BENGAL	CB	51.5253	76.7071	250.261						neg			0.085	0.0551749									0	neg
22	15	2021-09-04	M	2020-08-26	1.02326	CAT	DSH (DOMESTIC SHORTHAIR)	SK	5.25503	110.462	153.971						pos			0.1051	0.0732961	≤50	≤50	≤50	≤50					0	neg
22	16	2021-09-06	0	2020-05-09	1.32695	CAT	DSH (DOMESTIC SHORTHAIR)	LS	18.2537	111.435	316.116						eq			0.0722	0.0436351	≤50	≤50	≤50	≤50					0	neg
22	17	2021-09-06	F	2005-09-07	15.9979	CAT	DSH (DOMESTIC SHORTHAIR)	SS	36.4147	71.6605	149.173						neg			0.0204	-0.00306527									0	neg
22	18	2021-09-06	MN	2013-09-07	7.99787	CAT	DSH (DOMESTIC SHORTHAIR)	TN	34.0929	118.021	306.45						neg			0.0481	0.0219077									0	neg
22	19	2021-09-06	MN	2013-09-07	7.99787	CAT	DSH (DOMESTIC SHORTHAIR)	TN	49.8456	67.1822	166.048						neg			0.255	0.208439									0	neg
22	20	2021-09-06	MN	2013-09-07	7.99787	CAT	DSH (DOMESTIC SHORTHAIR)	TN	39.4714	91.119	303.189						neg			0.097	0.0659935									0	neg
22	21	2021-09-05	M	2021-03-08	0.49589	CAT	DSH (DOMESTIC SHORTHAIR)	DN	74.0953	143.288	339.28						neg			0.0618	0.0342589									0	neg
22	22	2021-09-05	F	2021-03-08	0.49589	CAT	DSH (DOMESTIC SHORTHAIR)	DN	46.863	0.213143	200.116						pos	neg	0.42	0.048	0.0218175	<50	<50	<50						0	neg
22	23	2021-07-12	F	2010-06-09	11.091	CAT	DSH (DOMESTIC SHORTHAIR)	G6	67.6732	30.9086	301.146						neg			0.0432	0.0174901									0	neg
22	24	2021-09-14	M	2012-08-02	9.1158	CAT	DSH (DOMESTIC SHORTHAIR)	G6	50.8645	48.4625	243.324						neg			0.0538	0.0270465									0	neg
22	25	2021-09-15	F	2010-02-03	11.614	CAT	DSH (DOMESTIC SHORTHAIR)	G6	56.2616	75.4573	235.624						neg			0.0236	-0.00018031									0	neg
22	27	2021-09-13	M	2010-05-11	11.3429	CAT	DSH (DOMESTIC SHORTHAIR)	G6	46.9989	44.8317	173.226						neg			0.0343	0.00946628									0	neg
22	28	2021-09-14	F	2005-10-04	15.9459	CAT	SIAMESE	G6	38.8415	72.92	184.961						neg			0.0378	0.0126217									0	neg
22	29	2021-09-14	M	2010-05-06	11.3593	CAT	DLH (DOMESTIC LONGHAIR)	G6	51.4388	50.1063	168.256						neg			0.0555	0.0285792									0	neg
22	31	2021-09-13	M	2021-03-16	0.49589	CAT	RAGDOLL	NE	30.2643	103.309	220.864						neg			0.0362	0.0111792									0	neg
22	32	2021-09-16	M	2012-05-07	9.35943	CAT	DSH (DOMESTIC SHORTHAIR)	G6	0.216129	0.163126	0.571686						pos	pos	13.7	1.6262	1.44464	166	228	354	<50					354	pos
22	33	2021-09-16	M	2010-07-01	11.2115	CAT	DSH (DOMESTIC SHORTHAIR)	G6	56.8173	53.6382	227.367						neg			0.0344	0.00955644									0	neg
22	34	2021-09-27	M	2018-12-31	2.74059	CAT	DSH (DOMESTIC SHORTHAIR)	ML	30.042	89.3423	215.428						neg			0.0375	0.0123512									0	neg
22	35	2021-09-20	MN	2011-09-30	9.97337	CAT	DLH (DOMESTIC LONGHAIR)	EH	79.0416	105.32	316.91						neg			0.0064	-0.015687									0	neg
22	36	2021-09-24	F	2018-09-28	2.98973	CAT	DSH (DOMESTIC SHORTHAIR)	FY	61.5845	106.322	436.667						neg			0.016	-0.0070321									0	neg
22	37	2021-09-21	M	2018-08-01	3.14031	CAT	DSH (DOMESTIC SHORTHAIR)	SE	14.9562	107.903	314.117						eq			0.036	0.0109989	≤50	≤50	≤50	≤50					0	neg
22	38	2021-09-27	0	1753-01-01	#NUM!	CAT	DSH (DOMESTIC SHORTHAIR)	TN	36.6926	68.9175	135.05						neg			0.054	0.0272268									0	neg
22	39	2021-09-27	MN	2006-09-29	14.9952	CAT	DSH (DOMESTIC SHORTHAIR)	BT	22.9097	118.802	359.379						neg			0.0355	0.0105481									0	neg
22	40	2021-09-23	MN	1753-01-01	#NUM!	CAT	DSH (DOMESTIC SHORTHAIR)	TN	49.1911	70.5959	210.184						neg	neg	0.28	0.9879	0.869185	<50	<50	<50						0	neg
22	41	2021-09-27	F	1753-01-01	#NUM!	CAT	DSH (DOMESTIC SHORTHAIR)	TN	42.7875	121.373	362.515						neg			0.0505	0.0240714									0	neg
22	43	2021-09-22	MN	2011-09-28	9.98432	CAT	DSH (DOMESTIC SHORTHAIR)	CB	74.8919	114.969	337.911						neg			0.0721	0.0435449									0	neg
22	44	2021-09-22	FN	2016-03-30	5.47993	CAT	DSH (DOMESTIC SHORTHAIR)	CT	50.636	59.3289	194.37						neg			0.0291	-0.0070321									0	neg
22	45	2021-09-23	MN	2021-03-31	0.482192	CAT	DSH (DOMESTIC SHORTHAIR)	LL	85.8281	57.7965	136.638						neg			0.0152	-0.00775334									0	neg
23	1	2021-09-23	F	2021-04-16	0.438356	CAT	SIBERIAN FOREST CAT	JE	30.2317	94.6537	168.636						neg			0.0555	0.0029311									0	neg
23	2	2021-09-28	0	1753-01-01	#NUM!	CAT	NOT SPECIFIED	FY	106.579	90.7382	184.563						neg			0.102	0.0182453									0	neg
23	3	2021-09-27	MN	2016-09-03	5.06387	CAT	DSH (DOMESTIC SHORTHAIR)	UB	85.9459	88.7887	287.798						neg			0.1162	0.0229219									0	neg
23	4	2021-09-24	F	2008-09-29	12.9844	CAT	DSH (DOMESTIC SHORTHAIR)	BT	40.9035	99.8027	342.756						neg			0.0618	0.00500593									0	neg
23	5	2021-09-29	MN	2020-05-30	1.33242	CAT	NOT SPECIFIED	NN	81.39	72.7049	212.418						neg			0.0584	0.00388618									0	neg
23	7	2021-10-01	FN	2020-07-07	1.23393	CAT	DSH (DOMESTIC SHORTHAIR)	OL	66.6023	68.0238	147.956						neg			0.0768	0.00994599									0	neg
23	8	2021-09-29	F	2021-05-18	0.367123	CAT	BENGAL	SK	19.8301	88.4083	327.743						eq			0.2433	0.0647807	≤50	≤50	≤50	≤50					0	neg
23	9	2021-10-01	F	2021-04-04	0.493151	CAT	DSH (DOMESTIC SHORTHAIR)	B6	13.0811	93.3434	166.957						eq			0.1313	0.0278949	≤50	≤50	≤50	≤50					0	neg
23	10	2021-10-05	MN	2007-10-07	13.9953	CAT	DSH (DOMESTIC SHORTHAIR)	KA	37.6371	63.5294	235.218						neg			0.0961	0.0163022									0	neg
23	12	2021-09-19	F	2021-06-30	0.221918	CAT	ORIENTAL	B7	84.973	70.2899	317.073						neg			0.1425	0.0315835									0	neg
23	14	2021-09-20	0	2021-04-23	0.410959	CAT	MAINE COON	EX	28.9575	102.732	100.236						neg			0.2058	0.0524305									0	neg
23	17	2021-09-15	FN	2021-02-20	0.567123	CAT	DSH (DOMESTIC SHORTHAIR)	WD	36.2548	84.1395	255.159						neg			0.1068	0.0198261									0	neg
23	18	2021-09-20	F	2013-09-21	7.99787	CAT	DSH (DOMESTIC SHORTHAIR)	FY	23.7761	112.975	277.889						neg			0.0947	0.0158411									0	neg
23	19	2021-09-17	F	2018-09-22	2.987	CAT	DSH (DOMESTIC SHORTHAIR)	FY	65.5676	82.4169	287.541						neg			0.0755	0.00951785									0	neg
23	21	2021-09-22	M	2020-07-14	1.19015	CAT	BRITISH SHORT HAIR	G6	50.6564	62.316	17.0092						eq			0.1041	0.0189369	≤50	≤50	≤50	≤50					0	neg
23	22	2021-09-17	MN	2021-04-23	0.40274	CAT	SHORTHAIR BRITISH (PED)	PE	90.2085	104.315	104.438						neg			0.1004	0.0177184									0	neg
23	23	2021-09-18	F	2021-08-04	0.123288	CAT	DSH (DOMESTIC SHORTHAIR)	HP	47.1892	86.0394	197.035						neg			0.175	0.0422869									0	neg
23	24	2021-09-21	MN	2019-10-24	1.91058	CAT	RAGDOLL	N1	52.5174	71.6711	298.021						neg			0.1627	0.0382361									0	neg
23	25	2021-09-21	MN	2018-07-25	3.15948	CAT	DLH (DOMESTIC LONGHAIR)	CB	105.104	92.0485	395.95						neg			0.1651	0.0390265									0	neg
23	26	2021-09-20	M	2009-03-12	12.5263	CAT	DLH (DOMESTIC LONGHAIR)	MK	34.417	76.611	246.922						neg			0.1611	0.0377091									0	neg
23	27	2021-09-20	F	2013-11-13	7.85275	CAT	MAINE COON	DG	71.2896	118.492	360.217						neg			0.1091	0.0205836									0	neg
23	28	2021-09-22	F	2018-07-26	3.15948	CAT	DLH (DOMESTIC LONGHAIR)	PE	29.6525	105.004	421.493						neg			0.1271	0.0265117									0	neg
23	29	2021-09-23	M	2017-09-23	4.00055	CAT	DSH (DOMESTIC SHORTHAIR)	RH	80.2703	83.5984	77.8436						neg			0.0821	0.0116915									0	neg
23	30	2021-09-22	F	2020-03-25	1.49384	CAT	DSH (DOMESTIC SHORTHAIR)	RH	91.2201	108.831	63.8957						neg			0.1401	0.030793									0	neg
23	31	2021-09-20	F	2016-04-15	5.43066	CAT	DSH (DOMESTIC SHORTHAIR)	TS	46.1081	87.2209	163.649						neg			0.1565	0.0361942									0	neg
23	32	2021-09-23	M	2021-05-15	0.358904	CAT	DSH (DOMESTIC SHORTHAIR)	CA	60.7722	99.6278	335.624						neg			0.1162	0.0229219									0	neg
23	35	2021-09-21	MN	2019-06-25	2.24179	CAT	SHORTHAIR BRITISH (PED)	DH	52.5637	78.5179	180.537						neg			0.1303	0.0275655									0	neg
23	36	2021-09-23	MN	2018-05-25	3.33196	CAT	DSH (DOMESTIC SHORTHAIR)	NR	26.8571	86.8629	146.803						neg			0.1296	0.027335									0	neg
23	38	2021-09-23	FN	2020-06-28	1.23666	CAT	DSH (DOMESTIC SHORTHAIR)	CO	31.7143	28.6562	3.1173						pos	neg	0.23	0.3001	0.083487	<50	<50	<50						0	neg
23	39	2021-09-22	FN	2020-01-25	1.658	CAT	DSH (DOMESTIC SHORTHAIR)	CB	93.5212	106.107	217.898						neg			0.2335	0.0615532									0	neg
23	40	2021-09-23	M	2009-02-23	12.5811	CAT	NOT SPECIFIED	EH	61.1429	102.478	337.865						neg			0.1408	0.0310236									0	neg
23	41	2021-09-22	MN	2020-09-23	0.99726	CAT	RAGDOLL	EX	79.9537	78.1505	632.58						neg			0.5867	0.177875									0	neg
23	42	2021-09-22	MN	2021-07-25	0.161644	CAT	NOT SPECIFIED	EH	66.9961	105.232	925.505						neg			0.1308	0.0277302									0	neg
23	43	2021-09-22	F	2021-07-25	0.161644	CAT	NOT SPECIFIED	EH	92.3012	124.009	257.542						neg			0.1283	0.0269069									0	neg
23	44	2021-09-22	F	2021-03-25	0.49589	CAT	NOT SPECIFIED	EH	90.7876	103.522	205.854						neg			0.1096	0.0207483									0	neg
23	45	2021-09-23	FN	2009-09-24	11.9979	CAT	DLH (DOMESTIC LONGHAIR)	EH	57.4517	77.0044	64.5029						neg			0.0822	0.0117244									0	neg
24	1	2021-10-11	FN	2007-11-03	13.9378	CAT	DSH (DOMESTIC SHORTHAIR)	G4	57.8144	108.232	704.111						neg			0.0854	0.0127783									0	neg
24	2	2021-10-12	F	2014-10-10	7.00616	CAT	MAINE COON	G6	84.4638	71.3946	331.038						neg			0.2057	0.0523976									0	neg
24	3	2021-10-11	M	2021-03-13	0.580822	CAT	SHORTHAIR BRITISH (PED)	CH	54.489	69.1449	491.61						neg			1.1914	0.377025									0	neg
24	4	2021-10-09	M	2021-02-01	0.684932	CAT	SIBERIAN	SW	36.3811	26.5687	355.488						neg			0.1482	0.0334607									0	neg
24	5	2021-10-11	F	2005-05-01	16.4469	CAT	DSH (DOMESTIC SHORTHAIR)	G6	88.252	92.5779	269.456						neg			0.1183	0.0236135									0	neg
24	6	2021-10-11	FN	2020-09-22	1.05062	CAT	DSH (DOMESTIC SHORTHAIR)	G4	42.2848	94.5241	155.096						neg			0.1915	0.047721									0	neg
24	7	2021-10-08	M	2021-03-15	0.567123	CAT	MAINE COON	KA	60.7695	88.3969	147.164						neg			0.328	0.0926755									0	neg
24	8	2021-10-12	MN	2013-09-03	8.10739	CAT	DSH (DOMESTIC SHORTHAIR)	SE	36.8372	47.9364	215.893						neg			0.6557	0.200599									0	neg
24	9	2021-10-09	FN	2019-10-12	1.9927	CAT	DSH (DOMESTIC SHORTHAIR)	DH	79.4724	88.2194	431.508						neg			0.1083	0.0203201									0	neg
24	10	2021-10-07	MN	2006-03-14	15.5674	CAT	SNOWSHOE	KA	49.5372	54.635	221.124						neg			0.5702	0.172441									0	neg
24	11	2021-10-04	F	2020-11-05	0.912329	CAT	RAGDOLL	DD	10.1878	1.15402	130.433						pos	pos	3.37	0.2779	0.0761757	66	53	<50						66	pos
24	12	2021-10-01	MN	1753-01-01	#NUM!	CAT	DSH (DOMESTIC SHORTHAIR)	TN	73.3439	96.791	649.256						neg			0.1578	0.0366223									0	neg
24	14	2021-09-29	MN	2010-10-01	10.9952	CAT	DSH (DOMESTIC SHORTHAIR)	RH	41.0221	76.2705	93.1549						neg			0.0904	0.014425									0	neg
24	15	2021-10-04	M	2020-04-28	1.43365	CAT	DLH (DOMESTIC LONGHAIR)	SK	64.9676	38.5463	73.9681						neg			0.0981	0.0169609									0	neg
24	16	2021-09-30	F	2021-07-02	0.246575	CAT	BURMESE	IP	59.0573	76.0118	283.715						neg			0.0478	0.000395205									0	neg
24	17	2021-10-03	F	2014-09-25	7.02259	CAT	DSH (DOMESTIC SHORTHAIR)	CH	36.672	73.1256	410.919						neg			0.0753	0.00945198									0	neg
24	18	2021-10-04	MN	2017-08-01	4.17579	CAT	DSH (DOMESTIC SHORTHAIR)	NE	6.03596	1.40703	1.08296						pos	pos	16.7	2.456	0.793505	60	88	706						706	pos
24	21	2021-10-04	FN	2015-10-06	5.99531	CAT	DSH (DOMESTIC SHORTHAIR)	EX	65.0668	76.4697	617.761						neg			0.0435	-0.00102095									0	neg
24	22	2021-09-30	MN	2012-03-18	9.53463	CAT	DSH (DOMESTIC SHORTHAIR)	LS	92.4633	79.8356	108.823						neg			0.0614	0.00487419									0	neg
24	23	2021-09-30	F	2012-10-01	8.99535	CAT	BENGAL	SE	0.502446	0.982289	0.343277						pos	pos	21.6	2.8802	0.93321	1621	1845	936	<50					1845	pos
24	24	2021-09-28	M	2021-05-23	0.350685	CAT	SHORTHAIR BRITISH (PED)	SK	64.128	88.485	139.318						neg			0.0497	0.00102095									0	neg
24	25	2021-09-30	FN	2020-03-02	1.57866	CAT	SHORTHAIR BRITISH (PED)	BD	31.8128	63.1974	81.3527						neg			0.1565	0.0361942									0	neg
24	26	2021-09-29	MN	2017-06-10	4.30449	CAT	PERSIAN (LONGHAIR)	DH	34.5762	83.5644	164.634						neg			0.0645	0.00589514									0	neg
24	27	2021-09-28	FN	2020-10-01	0.991781	CAT	PERSIAN (LONGHAIR)	HX	46.9126	103.428	472.795						neg			0.0318	-0.00487419									0	neg
24	28	2021-09-30	F	2021-06-02	0.328767	CAT	DSH (DOMESTIC SHORTHAIR)	E4	51.2892	76.2087	510.515						neg			0.0321	-0.00477539									0	neg
24	29	2021-09-28	M	2020-09-01	1.0725	CAT	RAGDOLL	NR	94.4929	54.7071	302.231						neg			0.0465	-3.29337e-05									0	neg
24	30	2021-09-28	M	2020-11-20	0.854795	CAT	MAINE COON	G6	32.7053	96.0663	131.304						neg			0.0507	0.00135028									0	neg
24	31	2021-09-28	F	2020-05-23	1.34884	CAT	MAINE COON	G6	87.3	61.377	132.497						neg			0.0894	0.0140956									0	neg
24	32	2021-09-24	MN	2009-01-15	12.6906	CAT	PERSIAN (LONGHAIR)	SW	27.2114	99.6428	386.036						neg			0.0554	0.00289817									0	neg
24	33	2021-09-24	MN	2006-04-30	15.4031	CAT	DSH (DOMESTIC SHORTHAIR)	JE	20.6862	86.2674	188.721						neg			0.0316	-0.00494006									0	neg
24	34	2021-09-30	FN	2012-05-16	9.37312	CAT	SHORTHAIR BRITISH (PED)	L1	0.376835	2.05044	0.674295						pos	pos	25.5	2.893	0.937426	613	857	383	<50					857	pos
24	35	2021-09-27	MN	2010-04-16	11.4497	CAT	DSH (DOMESTIC SHORTHAIR)	CT	123.251	99.2112	655.701						neg			0.0257	-0.00688315									0	neg
24	36	2021-09-29	M	2021-07-03	0.241096	CAT	DSH (DOMESTIC SHORTHAIR)	E1	66.0783	82.107	571.659						neg			0.0358	-0.00355684									0	neg
24	37	2021-09-30	FN	2012-08-02	9.15959	CAT	DSH (DOMESTIC SHORTHAIR)	CB	115.338	101.755	469.816						neg			0.0381	-0.00279937									0	neg
24	38	2021-09-30	MN	2013-05-02	8.41406	CAT	DLH (DOMESTIC LONGHAIR)	CB	44.7045	84.707	145.832						neg			0.0557	0.00299697									0	neg
24	39	2021-10-03	MN	2015-08-06	6.15956	CAT	DSH (DOMESTIC SHORTHAIR)	CB	112.475	74.0758	197.556						neg			0.0634	0.00553287									0	neg
24	40	2021-09-30	MN	2013-10-04	7.98966	CAT	DSH (DOMESTIC SHORTHAIR)	IM	58.4028	96.9295	374.696						neg			0.0348	-0.00388618									0	neg
24	41	2021-09-30	F	2020-09-18	1.03146	CAT	MAINE COON	ML	4.0394	1.66348	75.2432						pos	pos	3.51	0.5985	0.181761	52	77	<50	<50					77	pos
24	42	2021-09-30	M	2021-05-22	0.358904	CAT	DSH (DOMESTIC SHORTHAIR)	HP	36.3414	19.4615	0.490396						pos	pos	1.85	0.2606	0.0704782	<50	<50	112	<50					112	pos
24	43	2021-09-30	MN	2020-09-17	1.0342	CAT	DSH (DOMESTIC SHORTHAIR)	SE	103.345	87.6218	517.548						neg			0.0356	-0.00362271									0	neg
24	44	2021-09-29	F	1753-01-01	#NUM!	CAT	DSH (DOMESTIC SHORTHAIR)	RH	73.853	93.2304	479.534						neg			0.198	-0.00355684									0	neg
24	45	2021-09-29	FN	2020-10-04	0.986301	CAT	DSH (DOMESTIC SHORTHAIR)	CM	68.1806	83.4751	400.437						neg			0.0387	-0.00260177									0	neg
25	1	2020-07-22	MN	2019-05-25	1.16005	CAT	DSH (DOMESTIC SHORTHAIR)	CB	105.455	154.427	57.9408						neg													0	neg
25	2	2020-07-28	0	2016-07-31	3.99015	CAT	DSH (DOMESTIC SHORTHAIR)	WD	58.5561	164.351	69.7429						neg													0	neg
25	3	2020-07-28	FN	2017-01-30	3.49076	CAT	DSH (DOMESTIC SHORTHAIR)	CB	63.7204	147.082	48.3418						neg													0	neg
25	4	2020-08-03	F	2018-08-07	1.98996	CAT	SIAMESE	CF	43.1704	131.256	61.51						neg													0	neg
25	6	2020-08-09	FN	2008-08-10	11.9954	CAT	DLH (DOMESTIC LONGHAIR)	CB	72.4064	30.6402	59.89						neg													0	neg
25	7	2020-08-12	MN	2009-08-18	10.9843	CAT	DSH (DOMESTIC SHORTHAIR)	CB	100.741	57.3508	61.8363						neg													0	neg
25	8	2020-08-26	0	1753-01-01	#NUM!	CAT	NOT SPECIFIED	EH	111.841	57.8049	46.0821						neg													0	neg
25	10	2020-07-16	MN	2018-07-23	1.98175	CAT	SHORTHAIR BRITISH (PED)	EX	75.4545	116.642	75.3652						neg													0	neg
25	11	2020-07-14	M	2017-09-08	2.84736	CAT	MAINE COON	JE	62.8877	107.675	55.3655						neg													0	neg
25	12	2020-07-29	MN	2016-09-30	3.82594	CAT	MAINE COON	CB	91.9557	162.924	66.1269						neg													0	neg
25	13	2020-07-30	F	2013-08-01	6.99521	CAT	DSH (DOMESTIC SHORTHAIR)	LS	75.2024	180.771	64.2594						neg													0	neg
25	14	2020-08-12	MN	2016-08-17	3.98467	CAT	NOT SPECIFIED	G4	42.5668	39.5208	65.2971						neg													0	neg
25	15	2020-08-21	F	2019-02-25	1.48564	CAT	BENGAL	PR	46.8908	51.6736	44.9218						neg													0	neg
25	16	2020-08-26	MN	2018-04-29	2.32664	CAT	BENGAL	CB	92.4599	80.1231	54.5239						neg													0	neg
25	17	2020-08-26	MN	2011-10-22	8.84479	CAT	BRITISH SHORT HAIR	CT	60.7181	112.359	50.8678						neg													0	neg
25	18	2020-09-01	M	2012-09-03	7.9927	CAT	DSH (DOMESTIC SHORTHAIR)	CB	124.836	98.3699	51.7347						neg													0	neg
25	19	2020-07-21	0	1753-01-01	#NUM!	CAT	NOT SPECIFIED	EH	60.6341	101.133	51.3264						neg													0	neg
25	20	2020-08-04	M	2016-08-06	3.99288	CAT	DSH (DOMESTIC SHORTHAIR)	N1	56.6692	116.199	63.5021						neg													0	neg
25	22	2020-07-27	FN	2014-03-30	6.32655	CAT	DSH (DOMESTIC SHORTHAIR)	CB	85.4469	53.1997	58.5062						neg													0	neg
25	23	2020-08-11	0	1753-01-01	#NUM!	CAT	NOT SPECIFIED	EH	78.2506	42.2367	52.7604						neg													0	neg
25	24	2020-08-24	FN	2019-09-26	0.909836	CAT	RAGDOLL	WD	66.249	79.1236	67.2185						neg													0	neg
25	25	2020-08-11	M	2019-10-25	0.795082	CAT	BRITISH BLUE	CB	89.9007	118.422	52.8933						neg													0	neg
25	26	2020-08-24	0	2011-08-26	8.99535	CAT	TONKINESE	WD	56.8296	103.228	64.4063						neg													0	neg
25	27	2020-08-26	MN	2018-07-19	2.10493	CAT	DSH (DOMESTIC SHORTHAIR)	NP	69.8396	125.426	67.2422						neg													0	neg
25	28	2020-07-21	0	1753-01-01	#NUM!	CAT	NOT SPECIFIED	EH	111.604	108.381	62.9673						neg													0	neg
25	29	2020-07-15	FN	2018-07-17	1.99544	CAT	SIAMESE	SG	87.6089	298.116	94.5437						neg													0	neg
25	30	2020-08-05	FN	2018-03-08	2.4115	CAT	PERSIAN (LONGHAIR)	N1	65.5921	42.3159	79.2218						neg													0	neg
25	31	2020-08-03	M	2011-08-05	8.99535	CAT	DLH (DOMESTIC LONGHAIR)	WD	77.0894	46.9114	42.5167						neg													0	neg
25	32	2020-08-03	0	2014-08-05	5.99531	CAT	DSH (DOMESTIC SHORTHAIR)	WD	78.7013	73.0926	48.9639						neg													0	neg
25	33	2020-08-06	0	1753-01-01	#NUM!	CAT	NOT SPECIFIED	EH	107.701	89.1541	38.1001						neg													0	neg
25	34	2020-08-25	0	1753-01-01	#NUM!	CAT	NOT SPECIFIED	EH	46.9213	72.6264	53.6442						neg													0	neg
25	36	2020-08-25	0	1753-01-01	#NUM!	CAT	NOT SPECIFIED	EH	64.0642	102.827	47.4335						neg													0	neg
25	37	2020-08-24	M	2010-08-26	9.99527	CAT	DSH (DOMESTIC SHORTHAIR)	WD	77.5248	253.554	67.9188						neg													0	neg
25	38	2020-07-20	MN	2014-07-23	5.99257	CAT	DSH (DOMESTIC SHORTHAIR)	EX	71.5202	20.1718	105.197						neg	neg	0.82											0	neg
25	39	2020-07-13	FN	2018-04-01	2.28285	CAT	DSH (DOMESTIC SHORTHAIR)	LS	72.2765	21.4021	53.1036						neg	neg	0.13											0	neg
25	40	2020-08-05	FN	2015-08-07	4.99544	CAT	DSH (DOMESTIC SHORTHAIR)	IV	80.5195	28.9455	55.1794						neg	neg	0.2											0	neg
25	41	2020-08-03	MN	2009-08-05	10.9952	CAT	DSH (DOMESTIC SHORTHAIR)	WD	88.5867	68.7774	46.2751						neg													0	neg
25	42	2020-08-04	0	1753-01-01	#NUM!	CAT	NOT SPECIFIED	EH	71.0848	72.6908	36.7824						neg													0	neg
25	43	2020-08-12	MN	2008-10-14	11.8256	CAT	DSH (DOMESTIC SHORTHAIR)	CB	113.216	102.432	38.483						neg													0	neg
25	44	2020-08-13	0	1753-01-01	#NUM!	CAT	NOT SPECIFIED	EH	75.3552	143.058	45.1938						neg													0	neg
25	45	2020-08-21	F	2017-08-26	2.987	CAT	BENGAL	PR	95.8594	250.974	48.802						neg													0	neg
26	1	2020-08-26	MN	2019-02-27	1.49384	CAT	DSH (DOMESTIC SHORTHAIR)	CB	73.6352	70.1044	38.5115						neg			0.0494	0.00473889									0	neg
26	2	2020-08-28	M	2019-03-03	1.48837	CAT	SIBERIAN	RH	86.8372	78.726	83.2558						neg			0.03765	-0.000829305									0	neg
26	3	2020-07-14	F	2010-11-30	9.62021	CAT	DLH (DOMESTIC LONGHAIR)	CM	85.0498	87.3457	84.8821						neg			0.0226	-0.00796133									0	neg
26	4	2020-07-18	M	2013-06-30	7.04997	CAT	BENGAL	TW	85.1674	100.533	104.819						neg			0.0152	-0.0114681									0	neg
26	5	2020-08-03	FN	2014-10-06	5.82558	CAT	DSH (DOMESTIC SHORTHAIR)	EH	91.136	72.5846	79.3307						neg			0.0176	-0.0103308									0	neg
26	6	2020-07-27	MN	2008-12-30	11.5711	CAT	DSH (DOMESTIC SHORTHAIR)	CB	71.5499	119.511	134.215						neg			0.02415	-0.0072268									0	neg
26	7	2020-07-21	M	1753-01-01	#NUM!	CAT	DSH (DOMESTIC SHORTHAIR)	RH	107.105	78.9048	90.4993						neg			0.02815	-0.00533125									0	neg
26	8	2020-08-04	F	2020-01-08	0.571038	CAT	BENGAL	HU	92.0924	85.0342	77.8882						neg			0.03285	-0.00310397									0	neg
26	9	2020-08-06	MN	2011-09-08	8.91048	CAT	DSH (DOMESTIC SHORTHAIR)	CB	89.6203	90.5639	91.6737						neg			0.03045	-0.0042413									0	neg
26	10	2020-08-24	M	2016-02-26	4.49097	CAT	DSH (DOMESTIC SHORTHAIR)	PE	75.5978	78.7901	95.0147						neg			0.03215	-0.00343569									0	neg
26	11	2020-08-25	0	1753-01-01	#NUM!	CAT	NOT SPECIFIED	EH	78.4006	63.267	67.4515						neg			0.1357	0.0448627									0	neg
26	12	2020-08-30	F	2020-01-01	0.661202	CAT	SIAMESE	AL	96.3919	81.8184	74.9514						neg			0.0745	0.0159921									0	neg
26	13	2020-07-21	MN	2007-07-24	12.9926	CAT	DSH (DOMESTIC SHORTHAIR)	EH	85.6382	83.7847	91.437						neg			0.07025	0.0139872									0	neg
26	14	2020-07-22	MN	2015-07-28	4.98449	CAT	DSH (DOMESTIC SHORTHAIR)	PR	114.546	108.04	118.285						neg			0.05625	0.00738277									0	neg
26	15	2020-08-08	M	2006-11-12	13.7379	CAT	DSH (DOMESTIC SHORTHAIR)	AB	101.112	71.3973	77.1697						neg			0.2158	0.0826493									0	neg
26	16	2020-08-04	0	1753-01-01	#NUM!	CAT	NOT SPECIFIED	EH		58.2132	75.2724						neg													0	neg
26	18	2020-08-04	MN	2017-12-13	2.64203	CAT	DSH (DOMESTIC SHORTHAIR)	AL	88.8144	72.9989	76.7498						neg			0.0314	-0.00434003									0	neg
26	19	2020-08-26	FN	2018-08-28	1.99544	CAT	SHORTHAIR BRITISH (PED)	EX		87.2961	91.1587						neg													0	neg
26	20	2020-08-26	MN	2019-08-28	0.994536	CAT	SHORTHAIR BRITISH (PED)	CB	75.0835	70.7841	62.2042						neg			0.0905	0.02354									0	neg
26	21	2020-09-01	0	1753-01-01	#NUM!	CAT	NOT SPECIFIED	EH		84.8598	69.0441						neg													0	neg
26	22	2020-07-22	MN	2017-05-26	3.15674	CAT	DSH (DOMESTIC SHORTHAIR)	ST	79.2275	114.155	111.427						neg			0.05055	0.00469384									0	neg
26	23	2020-07-22	0	1753-01-01	#NUM!	CAT	NOT SPECIFIED	FY	68.924	75.7603	78.4588						neg			0.04295	0.0011086									0	neg
26	25	2020-07-31	MN	2007-08-04	12.9898	CAT	DSH (DOMESTIC SHORTHAIR)	CB	99.9265	40.7488	56.6286						neg			0.2954	0.1202									0	neg
26	26	2020-07-24	FN	2015-07-28	4.98996	CAT	DLH (DOMESTIC LONGHAIR)	CB	117.376	66.4075	67.7955						neg			0.08445	0.0206859									0	neg
26	27	2020-08-13	F	2019-02-14	1.49384	CAT	BENGAL	CB	96.0948	79.2915	73.2598						neg			0.019	-0.0101896									0	neg
26	28	2020-08-11	MN	2019-09-13	0.909836	CAT	DSH (DOMESTIC SHORTHAIR)	CB	83.2859	65.41	71.417						neg			0.0486	0.00377394									0	neg
26	29	2020-08-11	F	2018-11-15	1.73814	CAT	DSH (DOMESTIC SHORTHAIR)	HD	73.2182	60.4308	82.9494						neg			0.0959	0.0260874									0	neg
26	30	2020-08-20	MN	2011-01-18	9.58664	CAT	DSH (DOMESTIC SHORTHAIR)	B9	80.8631	107.79	101.383						neg			0.1024	0.0291537									0	neg
26	31	2020-09-01	F	2005-09-03	14.9952	CAT	DLH (DOMESTIC LONGHAIR)	B9	91.6291	60.0368	67.2451						neg			0.0543	0.00646287									0	neg
26	32	2021-07-05	FN	1753-01-01	#NUM!	CAT	DSH (DOMESTIC SHORTHAIR)	ME		69.7663	90.6899						neg													0	neg
26	34	2021-07-06	FN	2013-09-08	7.82537	CAT	BENGAL	CB	103.599	72.5591	73.5875						neg			0.038	-0.00122653									0	neg
26	35	2021-07-09	M	2021-02-11	0.405479	CAT	RAGDOLL	DD	114.705	48.4504	74.1716						neg			0.1178	0.0364185									0	neg
26	36	2021-07-08	FN	2019-07-13	1.98723	CAT	DSH (DOMESTIC SHORTHAIR)	WF	122.126	94.4154	74.7012						neg			0.0223	-0.00863289									0	neg
26	37	2021-07-12	M	2013-07-13	7.99787	CAT	DSH (DOMESTIC SHORTHAIR)	LS		77.5878	86.3775						neg			0.0499	0.00438721									0	neg
26	38	2021-07-09	FN	2020-07-12	0.991781	CAT	DSH (DOMESTIC SHORTHAIR)	CB		103.824	93.1747						neg													0	neg
26	39	2021-07-10	F	2015-05-15	6.15409	CAT	DSH (DOMESTIC SHORTHAIR)	CB	78.7804	85.3116	92.3511						neg			0.0988	0.0274554									0	neg
26	40	2021-07-08	FN	2017-07-12	3.98959	CAT	EUROPEAN SHORT HAIR	WD	79.1203	71.5018	76.2983						neg			0.2639	0.10534									0	neg
26	41	2021-07-12	MN	2014-07-14	6.99521	CAT	DSH (DOMESTIC SHORTHAIR)	EN		80.8464	75.4236						neg													0	neg
26	42	2021-08-27	F	2018-07-04	3.14853	CAT	DSH (DOMESTIC SHORTHAIR)	SK	106.212	60.0132	66.4081						neg			0.07785	0.0175724									0	neg
26	43	2021-06-17	M	2020-03-21	1.2394	CAT	BRITISH SHORT HAIR	RM	0.483935	0.162808	0.521132						pos	pos	12.7	2.97555	1.38454	1431	2013	126						2013	pos
26	44	2021-09-06	F	2021-03-12	0.487671	CAT	DSH (DOMESTIC SHORTHAIR)	E4	124.328	76.4443	66.891						neg			0.06425	0.0111567									0	neg
26	45	2021-08-31	F	2021-07-02	0.164384	CAT	DSH (DOMESTIC SHORTHAIR)	BS	97.4394	82.2606	63.8356						neg			0.09675	0.0264883									0	neg
27	1	2021-10-05	MN	2007-07-21	14.2088	CAT	DSH (DOMESTIC SHORTHAIR)	EH	33.6548	153.535	29.1377						neg			0.1898	0.0110895									0	neg
27	2	2021-10-04	F	2021-05-28	0.353425	CAT	SCOTTISH FOLD	TW	314.111	172.891	110.799						neg			0.167	0.00392687									0	neg
27	4	2021-10-05	F	2019-12-06	1.8312	CAT	SHORTHAIR BRITISH (PED)	LE	92.424	169.542	168.892						neg			0.235	0.025289									0	neg
27	5	2021-10-05	M	2015-02-06	6.66054	CAT	SHORTHAIR BRITISH (PED)	HA	0.277508	0.188023	0.162716						pos	pos	13.8	3.3393	1.0005	287	274	498	<50					498	pos
27	6	2021-10-05	M	2021-04-07	0.49589	CAT	SHORTHAIR BRITISH (PED)	HA	3.03177	5.7441	0.235151						pos	pos	12	3.1979	0.956082	109	102	468	<50					468	pos
27	7	2021-10-05	F	2021-03-07	0.580822	CAT	SHORTHAIR BRITISH (PED)	HA	56.2439	99.545	12.716						eq			0.1442	-0.00323574	≤50	≤50	≤50	≤50					0	neg
27	10	2021-10-05	MN	2011-10-07	9.99527	CAT	DSH (DOMESTIC SHORTHAIR)	CH	60.0666	180.984	89.8581						neg			0.1862	0.00995853									0	neg
27	12	2021-10-06	MN	2021-01-07	0.745205	CAT	DSH (DOMESTIC SHORTHAIR)	BN	113.979	132.446	113.002						neg			0.3548	0.0629241									0	neg
27	13	2021-10-01	F	2018-01-07	3.73169	CAT	SIAMESE	OX	107.132	79.7753	37.0142						neg			0.5442	0.122424									0	neg
27	14	2021-10-06	M	2013-10-07	7.99787	CAT	PERSIAN (LONGHAIR)	DH	88.2198	147.832	57.7138						neg			0.1985	0.0138226									0	neg
27	15	2021-10-05	M	2021-04-08	0.493151	CAT	NOT SPECIFIED	SG	45.3309	128.872	33.0282						neg			0.4918	0.105963									0	neg
27	16	2021-10-06	M	2019-10-08	1.99544	CAT	SAVANNAH	CB	67.1222	137.622	41.016						neg			0.1948	0.0126602									0	neg
27	17	2021-10-06	MN	2018-05-09	3.41136	CAT	DSH (DOMESTIC SHORTHAIR)	CB	31.0809	142.723	58.6376						neg			0.1761	0.00678562									0	neg
27	18	2021-10-06	MN	2020-05-08	1.41176	CAT	MAINE COON	CB	47.44	123.376	117.97						neg			0.173	0.00581176									0	neg
27	19	2021-10-05	F	2020-11-07	0.909589	CAT	DSH (DOMESTIC SHORTHAIR)	G7	77.1056	172.042	131.808						neg			0.1664	0.00373838									0	neg
27	20	2021-10-06	F	2017-10-07	3.99781	CAT	DSH (DOMESTIC SHORTHAIR)	EN	56.3341	156.371	114.397						neg			0.157	0.000785373									0	neg
27	21	2021-10-06	F	2021-04-08	0.49589	CAT	BIRMAN	DY	156.889	182.856	149.091						neg			0.269	0.0359701									0	neg
27	22	2021-10-05	F	2019-10-08	1.9927	CAT	DSH (DOMESTIC SHORTHAIR)	SE	35.8679	132.051	100.86						neg			0.19	0.0111523									0	neg
27	23	2021-10-06	MN	2015-10-08	5.99531	CAT	DSH (DOMESTIC SHORTHAIR)	RH	25.0312	117.962	66.1194						neg			0.4355	0.0882759									0	neg
27	24	2021-10-07	M	2019-05-05	2.42518	CAT	NORWEGIAN FOREST	G6	43.8809	113.791	69.8409						neg			0.1812	0.00838779									0	neg
27	25	2021-10-06	M	2020-09-19	1.04514	CAT	BRITISH SHORT HAIR	NW	42.2645	150.865	79.6605						neg			0.409	0.079951									0	neg
27	26	2021-10-05	M	2020-10-07	0.994521	CAT	SHORTHAIR BRITISH (PED)	WD	52.9277	166.104	163.656						neg			0.2134	0.0185034									0	neg
27	27	2021-10-07	FN	2011-05-10	10.4114	CAT	DSH (DOMESTIC SHORTHAIR)	CH	180.207	163.3	147.61						neg			0.3045	0.0471224									0	neg
27	28	2021-10-07	M	1753-01-01	#NUM!	CAT	NOT SPECIFIED	EH	56.3341	106.459	106.198						neg			1.5856	0.449579									0	neg
27	29	2021-09-30	MN	2017-10-08	3.97864	CAT	DSH (DOMESTIC SHORTHAIR)	NE	192.077	156.641	120.879						neg			0.2954	0.0442636									0	neg
27	30	2021-10-06	F	2020-11-06	0.915068	CAT	DSH (DOMESTIC SHORTHAIR)	E6	164.195	95.8155	88.2677						neg			0.1449	-0.00301583									0	neg
27	31	2021-10-06	F	2021-07-09	0.243836	CAT	DSH (DOMESTIC SHORTHAIR)	WS	226.141	87.473	63.6429						neg			0.1142	-0.0126602									0	neg
27	32	2021-10-06	MN	2020-04-09	1.49111	CAT	BRITISH BLUE	SK	202.685	131.097	85.6233						neg			0.4128	0.0811448									0	neg
27	33	2021-10-06	FN	2016-10-08	4.9927	CAT	BIRMAN	JE	62.8347	140.283	108.042						neg			0.1051	-0.015519									0	neg
27	34	2021-10-10	MN	2019-10-09	2.00365	CAT	SIBERIAN	AL	63.9309	120.454	113.568						neg			0.1616	0.00223046									0	neg
27	35	2021-10-08	MN	2013-03-04	8.59751	CAT	MAINE COON	DA	71.264	121.915	100.801						neg			0.1708	0.00512063									0	neg
27	36	2021-10-07	MN	2020-07-23	1.20657	CAT	BRITISH SHORT HAIR	L1	104.849	129.036	101.138						neg			0.057	-0.0306296									0	neg
27	38	2021-10-05	M	1753-01-01	#NUM!	CAT	DSH (DOMESTIC SHORTHAIR)	RH	220.383	48.0869	219.476						neg			0.1266	-0.00876477									0	neg
27	39	2021-10-08	FN	2014-11-12	6.90486	CAT	DSH (DOMESTIC SHORTHAIR)	CB	136.347	43.4859	143.124						neg			0.1614	0.00216763									0	neg
27	41	2021-10-06	MN	2004-09-22	17.0363	CAT	DSH (DOMESTIC SHORTHAIR)	BT	48.0921	86.3157	153.899						neg			0.132	-0.00706836									0	neg
27	42	2021-10-10	M	2017-10-10	4.00055	CAT	DSH (DOMESTIC SHORTHAIR)	EH	135.077	129.344	143.097						neg			0.1122	-0.0132885									0	neg
27	43	2021-10-10	MN	1753-01-01	#NUM!	CAT	DSH (DOMESTIC SHORTHAIR)	TN	170.924	146.146	140.101						neg			0.267	0.0353418									0	neg
27	44	2021-10-10	FN	1753-01-01	#NUM!	CAT	DSH (DOMESTIC SHORTHAIR)	TN	113.605	88.65	8.74362						pos	neg	0.17	0.1102	-0.0139168	<50	<50	<50						0	neg
27	45	2021-10-05	M	2018-05-09	3.40862	CAT	DSH (DOMESTIC SHORTHAIR)	FY	184.557	173.672	113.274						neg			0.0635	-0.0285876									0	neg
28	5	2021-08-11	0	2020-08-13	0.994521	CAT	NOT SPECIFIED	SS	121.799	149.187	63.7692						neg			0.1059	-0.0152677									0	neg
28	6	2021-08-19	F	2020-09-20	0.912329	CAT	RAGDOLL	G7	68.3221	40.8516	61.2204						neg			0.1998	0.014231									0	neg
28	8	2021-08-04	M	2021-02-22	0.446575	CAT	ORIENTAL	CH	60.8093	62.0828	43.9006						neg			0.2025	0.0150792									0	neg
28	11	2021-08-18	FN	2015-07-01	6.13219	CAT	DLH (DOMESTIC LONGHAIR)	NG	134.611	69.0547	40.8804						neg			0.1071	-0.0148907									0	neg
28	18	2021-08-23	F	2020-10-23	0.832877	CAT	RUSSIAN BLUE	L4	104.54	93.1885	49.5443						neg			0.0426	-0.0351533									0	neg
28	19	2021-08-06	MN	2018-06-11	3.154	CAT	DSH (DOMESTIC SHORTHAIR)	RM	92.0739	78.3218	42.4602						neg			0.0774	-0.0242209									0	neg
28	20	2021-08-20	FN	1753-01-01	#NUM!	CAT	DSH (DOMESTIC SHORTHAIR)	TN	73.4351	101.426	30.9961						neg	neg	0.37	1.6011	0.454448									0	neg
28	21	2021-08-23	MN	2007-01-12	14.6112	CAT	DSH (DOMESTIC SHORTHAIR)	KA	158.849	86.7369	36.1615						neg			0.0647	-0.0282106									0	neg
28	22	2021-08-25	F	2006-06-06	15.2197	CAT	DLH (DOMESTIC LONGHAIR)	G6	105.406	71.387	45.282						neg			0.0456	-0.0342109									0	neg
28	23	2021-08-24	M	2014-11-01	6.81177	CAT	DSH (DOMESTIC SHORTHAIR)	G6	0.266649	1.61612	1.06637						pos	pos	37.7	2.6143	0.772744	254	361	108	<50					361	pos
28	24	2021-08-23	MN	2005-08-24	15.9979	CAT	TONKINESE	KA	69.2487	96.2583	35.1278						neg			0.0528	-0.031949									0	neg
28	25	2021-08-26	M	2020-01-20	1.59781	CAT	RUSSIAN BLUE	G6	72.3552	148.659	47.3654						neg			0.0469	-0.0338025									0	neg
28	27	2021-08-20	MN	2010-09-19	10.9185	CAT	DSH (DOMESTIC SHORTHAIR)	G4	108.879	131.175	42.6807						neg			0.0244	-0.0408708									0	neg
28	28	2021-08-24	F	2021-02-24	0.49589	CAT	SHORTHAIR BRITISH (PED)	G4	74.1684	152.642	41.4527						neg			0.0525	-0.0320432									0	neg
28	29	2021-08-23	F	2009-10-14	11.8583	CAT	TONKINESE	DH	244.604	168.232	28.891						neg			0.0505	-0.0326715									0	neg
28	31	2021-08-24	FN	2013-07-25	8.08275	CAT	DSH (DOMESTIC SHORTHAIR)	G4	73.1751	42.8252	51.2967						neg			0.0594	-0.0298756									0	neg
28	35	2021-08-10	FN	2007-09-09	13.9186	CAT	EGYPTIAN MAU	DH	99.7267	112.443	31.3838						neg	neg	0.23	0.0635	-0.0285876									0	neg
28	36	2021-08-19	MN	1753-01-01	#NUM!	CAT	DSH (DOMESTIC SHORTHAIR)	LN	81.6812	155.752	40.2971						neg			0.0255	-0.0405253									0	neg
28	39	2021-07-18	MN	2017-11-20	3.65827	CAT	DSH (DOMESTIC SHORTHAIR)	SL	104.646	64.0109	41.4817						neg			0.0356	-0.0373523									0	neg
28	41	2021-08-12	FN	2009-01-17	12.5674	CAT	DSH (DOMESTIC SHORTHAIR)	ME	28.4981	134.514	67.098						neg			0.0654	-0.0279907									0	neg
28	43	2021-07-21	F	2020-05-02	1.21751	CAT	DSH (DOMESTIC SHORTHAIR)	JE	171.035	136.054	42.0754						neg			0.0578	-0.0303782									0	neg
28	45	2021-08-03	F	2021-04-05	0.328767	CAT	BURMESE	E4	187.328	223.206	43.1971						neg			0.4561	0.0947474									0	neg
29	1	2021-10-11	FN	2013-06-01	8.36203	CAT	DSH (DOMESTIC SHORTHAIR)	LE	178.631	33.8279	84.1378						neg			0.0955	0.0090403									0	neg
29	2	2021-10-13	MN	2019-12-06	1.8531	CAT	BRITISH SHORT HAIR	LE	83.4417	31.9604	107.176						neg			0.1184	0.0186247									0	neg
29	3	2021-10-12	0	1753-01-01	#NUM!	CAT	NOT SPECIFIED	FY	99.6359	53.1959	171.551						neg			0.2324	0.0663374									0	neg
29	5	2021-10-13	MN	2020-04-15	1.49384	CAT	DLH (DOMESTIC LONGHAIR)	EH	209.368	72.8539	268.261						neg			0.0582	-0.00657096									0	neg
29	6	2021-10-11	FN	2019-07-23	2.21989	CAT	DSH (DOMESTIC SHORTHAIR)	ME	109.459	103.552	96.9991						neg			0.0154	-0.0244842									0	neg
29	7	2021-10-13	M	1753-01-01	#NUM!	CAT	DSH (DOMESTIC SHORTHAIR)	CA	111.487	65.9218	166.548						neg			0.0886	0.00615243									0	neg
29	8	2021-10-13	MN	2005-10-14	15.9979	CAT	DSH (DOMESTIC SHORTHAIR)	EH	2.19087	1.32241	1.85385						pos	pos	38.2	1.7602	0.705772	403	648	102	<50					648	pos
29	9	2021-10-12	FN	2011-10-14	9.99527	CAT	DLH (DOMESTIC LONGHAIR)	EX	71.5837	62.8222	155.638						neg			0.4713	0.166325									0	neg
29	10	2021-10-11	F	2009-10-13	11.9952	CAT	DSH (DOMESTIC SHORTHAIR)	HP	97.068	56.0814	123.049						neg			0.1438	0.0292554									0	neg
29	11	2021-10-11	M	2011-10-11	10.0007	CAT	DSH (DOMESTIC SHORTHAIR)	E6	84.8784	38.3582	102.636						neg			0.107	0.0138534									0	neg
29	12	2021-10-13	F	2021-05-05	0.441096	CAT	DSH (DOMESTIC SHORTHAIR)	CB	111.774	70.0611	194.579						neg			0.0646	-0.00389235									0	neg
29	13	2021-10-08	M	2020-05-05	1.42544	CAT	MAINE COON	FY	106.781	73.2282	286.915						neg			0.0378	-0.015109									0	neg
29	15	2021-10-11	MN	2013-10-13	7.99513	CAT	DSH (DOMESTIC SHORTHAIR)	BD	66.4868	72.1248	114.989						neg			0.122	0.0201314									0	neg
29	16	2021-10-05	FN	2020-10-13	0.978082	CAT	DSH (DOMESTIC SHORTHAIR)	JE	183.533	60.2736	86.9149						neg			0.0953	0.0089566									0	neg
29	17	2021-10-12	M	2021-05-14	0.413699	CAT	SHORTHAIR BRITISH (PED)	EH	90.6579	63.6007	120.699						neg			0.1126	0.0161972									0	neg
29	18	2021-10-12	M	2013-04-14	8.4962	CAT	NOT SPECIFIED	EH	130.614	75.3435	118.42						neg													0	neg
29	19	2021-10-12	M	2021-06-01	0.364384	CAT	RAGDOLL	DG	114.699	66.1108	138.695						neg			0.0602	-0.0057339									0	neg
29	20	2021-10-12	FN	2019-08-15	2.15967	CAT	DSH (DOMESTIC SHORTHAIR)	AL	171.057	79.3457	150.396						neg			0.1718	0.0409743									0	neg
29	22	2021-10-12	FN	2017-10-13	3.99781	CAT	DSH (DOMESTIC SHORTHAIR)	EX	96.6129	139.192	105.534						neg			0.0985	0.0102959									0	neg
29	23	2021-10-12	0	2018-10-14	2.99521	CAT	DSH (DOMESTIC SHORTHAIR)	WD	169.386	0.94217	5.01069						pos	pos	2.23	0.0754	0.000627799	75	89	60	<50					89	pos
29	24	2021-10-11	F	2015-10-13	5.99531	CAT	DSH (DOMESTIC SHORTHAIR)	LS	103.127	76.5372	182.543						neg			0.0994	0.0106726									0	neg
29	27	2021-10-11	M	2017-03-21	4.55915	CAT	MAINE COON	SW	122.487	84.2695	214.293						neg			0.1334	0.0249027									0	neg
29	28	2021-10-09	M	2021-07-12	0.243836	CAT	BRITISH SHORT HAIR	SE	107.632	49.0675	151.792						neg			0.502	0.179174									0	neg
29	30	2021-10-09	FN	2004-10-13	16.9871	CAT	DSH (DOMESTIC SHORTHAIR)	KA	111	110.031	82.0978						neg			0.4434	0.154648									0	neg
29	32	2021-10-20	F	2016-07-02	5.29927	CAT	DSH (DOMESTIC SHORTHAIR)	G4	102.015	79.9148	208.2						neg			0.1445	0.0295484									0	neg
29	33	2021-10-21	F	2015-05-08	6.45522	CAT	DSH (DOMESTIC SHORTHAIR)	G6	75.1268	73.3906	135.482						neg			0.4297	0.148914									0	neg
29	34	2021-10-19	M	2020-09-01	1.12996	CAT	NOT SPECIFIED	W1	84.1633	59.7899	114.438						neg			3.122	1.27573									0	neg
29	35	2021-10-19	FN	2006-12-22	14.8255	CAT	DSH (DOMESTIC SHORTHAIR)	DH	98.8038	50.9759	142.138						neg			0.2925	0.0914912									0	neg
29	36	2021-10-18	MN	2020-05-16	1.42271	CAT	DSH (DOMESTIC SHORTHAIR)	HD	69.8739	45.8824	108.283						neg			1.3045	0.515046									0	neg
29	37	2021-10-20	M	2011-10-14	10.0172	CAT	DSH (DOMESTIC SHORTHAIR)	G6	237.043	63.1723	78.7951						neg			0.2707	0.0823672									0	neg
29	38	2021-10-19	M	2021-06-21	0.328767	CAT	DLH (DOMESTIC LONGHAIR)	SE	39.7608	27.0534	12.3356						eq	neg	0.22	0.6531	0.242414	<50	<50	<50						0	neg
29	39	2021-10-20	M	2014-01-14	7.76454	CAT	BRITISH SHORT HAIR	G6	101.196	32.4453	5.58923						pos	neg	0.21	0.4331	0.150337	<50	<50	<50						0	neg
29	40	2021-10-21	M	2012-08-26	9.15138	CAT	DSH (DOMESTIC SHORTHAIR)	G6	187.368	60.1292	120.407						neg			0.2237	0.0626962									0	neg
29	41	2021-10-18	M	2021-08-20	0.161644	CAT	DSH (DOMESTIC SHORTHAIR)	G6	13.5938	6.85991	0.377311						pos	pos	39.3	1.8499	0.743314	116	339	1092	<50					1092	pos
29	42	2021-10-14	M	2006-06-18	15.3238	CAT	DSH (DOMESTIC SHORTHAIR)	G6	158.965	99.3719	182.294						neg			0.2563	0.0763404									0	neg
29	44	2021-10-21	M	2017-10-11	4.02793	CAT	SPHINX	G6	151.04	36.0251	120.161						neg			0.1641	0.0377516									0	neg
30	1	2021-10-13	MN	2010-10-15	10.9952	CAT	DSH (DOMESTIC SHORTHAIR)	PO	216.506	37.8339	96.5626						neg			0.2347	0.0673									0	neg
30	2	2021-10-13	F	2006-10-18	14.987	CAT	DSH (DOMESTIC SHORTHAIR)	ME	123.598	37.9112	89.8824						neg			0.2297	0.0652074									0	neg
30	3	2021-10-17	M	2016-10-17	4.99818	CAT	DLH (DOMESTIC LONGHAIR)	ME	350.983	34.1385	107.286						neg			0.4394	0.152974									0	neg
30	4	2021-10-13	M	2019-10-19	1.98449	CAT	DSH (DOMESTIC SHORTHAIR)	KA	228.848	45.2869	116.73						neg			0.1702	0.0403047									0	neg
30	5	2021-10-14	FN	2020-06-19	1.31874	CAT	DSH (DOMESTIC SHORTHAIR)	BD	165.96	80.8748	151.909						neg			0.8865	0.3401									0	neg
30	6	2021-10-15	0	2010-06-24	11.3101	CAT	BENGAL	IP	260.805	200.129	107.118						neg			0.325	0.105094									0	neg
30	7	2021-10-14	M	2015-10-19	5.98709	CAT	DSH (DOMESTIC SHORTHAIR)	DE	278.193	202.227	27.6712						neg			0.1288	0.0229774									0	neg
30	9	2021-10-12	M	2013-10-18	7.98418	CAT	BRITISH SHORT HAIR	KT	65.5672	80.557	84.6564						neg			0.2087	0.0564182									0	neg
30	11	2021-10-17	MN	2020-05-19	1.41176	CAT	DSH (DOMESTIC SHORTHAIR)	EH	129.19	49.8647	142.776						neg			0.2613	0.078433									0	neg
30	12	2021-10-15	M	2021-06-14	0.336986	CAT	SIBERIAN	N1	136.821	96.8436	122.722						neg			0.1302	0.0235634									0	neg
30	13	2021-10-12	F	2021-04-18	0.484932	CAT	DSH (DOMESTIC SHORTHAIR)	CH	185.714	127.162	130.378						neg			0.153	0.0331059									0	neg
30	14	2021-10-14	F	2021-05-19	0.405479	CAT	DSH (DOMESTIC SHORTHAIR)	PH	156.284	175.996	91.4574						neg			0.1701	0.0402628									0	neg
30	15	2021-10-14	F	2021-05-19	0.405479	CAT	DSH (DOMESTIC SHORTHAIR)	PH	143.92	181.291	104.503						neg			0.0554	-0.00774285									0	neg
30	16	2021-10-14	M	2021-05-19	0.405479	CAT	DSH (DOMESTIC SHORTHAIR)	PH	114.606	146.809	102.842						neg			0.0379	-0.0150672									0	neg
30	17	2021-10-14	M	2021-05-19	0.405479	CAT	DSH (DOMESTIC SHORTHAIR)	PH	196.01	110.221	99.5462						neg			0.0151	-0.0246097									0	neg
30	18	2021-10-15	FN	2019-07-05	2.28011	CAT	DSH (DOMESTIC SHORTHAIR)	SS	92.4931	93.0216	94.6208						neg			0.0856	0.00489683									0	neg
30	19	2021-10-01	MN	2011-10-19	9.95147	CAT	DSH (DOMESTIC SHORTHAIR)	CT	82.0082	133.106	111.844						neg			0.2312	0.0658352									0	neg
30	20	2021-10-15	M	2021-05-19	0.408219	CAT	SIAMESE	CB	94.2333	162.314	102.206						neg			0.0647	-0.0038505									0	neg
30	21	2021-10-14	MN	2011-10-19	9.98706	CAT	DSH (DOMESTIC SHORTHAIR)	TN	255.191	101.449	125.309						neg			0.1966	0.051354									0	neg
30	23	2021-10-14	FN	1753-01-01	#NUM!	CAT	DSH (DOMESTIC SHORTHAIR)	TN	105.657	172.666	100.505						neg			0.0223	-0.0215963									0	neg
30	24	2021-10-15	M	2021-07-19	0.241096	CAT	DSH (DOMESTIC SHORTHAIR)	BT	81.9135	229.387	104.908						neg			0.0259	-0.0200896									0	neg
30	25	2021-10-13	MN	1753-01-01	#NUM!	CAT	DSH (DOMESTIC SHORTHAIR)	SE	134.382	133.554	83.1639						neg			0.0267	-0.0197547									0	neg
30	26	2021-10-12	FN	2020-04-15	1.49111	CAT	SIBERIAN	SW	185.489	107.724	92.1676						neg			0.0194	-0.02281									0	neg
30	27	2021-10-15	M	2021-06-06	0.358904	CAT	BRITISH SHORT HAIR	WV	135.641	187.931	104.787						neg			0.6179	0.227682									0	neg
30	28	2021-10-14	MN	2016-10-18	4.98723	CAT	DSH (DOMESTIC SHORTHAIR)	TN	199.964	146.94	103.289						neg			0.2486	0.0731176									0	neg
30	29	2021-10-12	M	1753-01-01	#NUM!	CAT	DSH (DOMESTIC SHORTHAIR)	RH	134.054	163.697	120.098						neg			0.2339	0.0669652									0	neg
30	30	2021-10-15	M	1753-01-01	#NUM!	CAT	NOT SPECIFIED	PH	265.909	241.164	103.336						neg			0.0514	-0.00941698									0	neg
30	31	2021-10-15	M	1753-01-01	#NUM!	CAT	NOT SPECIFIED	PH	200.896	153.032	85.5242						neg			0.0189	-0.0230193									0	neg
30	32	2021-08-23	F	2011-10-13	9.86112	CAT	DSH (DOMESTIC SHORTHAIR)	G6	108.119	124.747	53.6864						neg			0.0115	-0.0261164									0	neg
30	33	2021-10-18	MN	2019-09-02	2.12682	CAT	BRITISH LONG HAIR	KA	0.429591	2.18157	1.47336						pos	pos	37	3.726	1.01271	795	1137	3063	379					3063	pos
30	34	2021-10-19	FN	2009-05-21	12.4141	CAT	NORWEGIAN FOREST	NW	194.91	119.885	52.9718						neg			0.0105	-0.026535									0	neg
30	38	2021-10-21	F	2007-10-20	14.0035	CAT	BRITISH SHORT HAIR	G6	162.553	226.224	85.7968						neg			0.0183	-0.0232704									0	neg
30	39	2021-08-04	FN	2020-08-06	0.994521	CAT	DSH (DOMESTIC SHORTHAIR)	TN	242.966	207.859	96.1707						neg			0.0147	-0.0247771									0	neg
30	43	2021-08-05	FN	2012-08-06	8.99535	CAT	DLH (DOMESTIC LONGHAIR)	TN	267.722	131.948	95.4341						neg			0.0081	-0.0275394									0	neg
30	44	2021-08-11	FN	2019-08-09	2.00639	CAT	PERSIAN (LONGHAIR)	NW	214.104	166.437	99.9912						neg			0.2053	0.0170343									0	neg
31	1	2021-10-08	0	2020-01-17	1.72367	CAT	DSH (DOMESTIC SHORTHAIR)	SG	67.1968	67.1136	59.0332						neg			1.0364	0.190808									0	neg
31	2	2021-10-18	M	2005-05-20	16.4141	CAT	DSH (DOMESTIC SHORTHAIR)	FY	144.208	39.8901	84.1011						neg			0.5111	0.0302836									0	neg
31	3	2021-10-18	F	2017-10-19	3.99781	CAT	DSH (DOMESTIC SHORTHAIR)	FY	107.493	38.9875	75.6785						neg			0.4129	0.000275028									0	neg
31	7	2021-10-19	F	2019-07-22	2.24453	CAT	DSH (DOMESTIC SHORTHAIR)	NG	66.7417	47.866	70.3978						neg			0.4789	0.0204437									0	neg
31	8	2021-10-18	M	2021-07-07	0.282192	CAT	SIAMESE	DH	63.3585	45.839	51.0523						neg			0.6827	0.0827222									0	neg
31	9	2021-10-19	MN	2009-03-21	12.5811	CAT	DSH (DOMESTIC SHORTHAIR)	CB	59.5615	40.9901	47.5199						neg			0.7543	0.104602									0	neg
31	10	2021-10-18	F	2021-06-21	0.326027	CAT	DSH (DOMESTIC SHORTHAIR)	SG	61.0049	41.6738	60.7897						neg			0.9336	0.159394									0	neg
31	11	2021-10-19	MN	2020-10-20	0.99726	CAT	RAGDOLL	WD	0.220649	0.174714	1.01781						pos	pos	38.8	2.727	0.707432	347	382	213						382	pos
31	12	2021-10-19	MN	2021-01-20	0.745205	CAT	DSH (DOMESTIC SHORTHAIR)	WD	44.5481	33.8548	77.1707						neg			0.7281	0.0965958									0	neg
31	13	2021-10-19	0	2014-02-20	7.66051	CAT	DLH (DOMESTIC LONGHAIR)	WD	107.874	59.5635	98.447						neg			0.4385	0.00809803									0	neg
31	17	2021-10-20	MN	2020-09-21	1.07798	CAT	DSH (DOMESTIC SHORTHAIR)	CB	49.977	40.6366	45.6054						neg			0.4467	0.0106038									0	neg
31	18	2021-10-19	F	2017-12-03	3.87733	CAT	MAINE COON	WN	8.45362	35.1316	57.1147						pos			0.5231	0.0339506	≤50	≤50	≤50	≤50					0	neg
31	19	2021-10-19	F	2015-10-22	5.99257	CAT	DSH (DOMESTIC SHORTHAIR)	FY	60.0671	16.9201	73.6081						eq			0.3954	-0.00507273	≤50	≤50	≤50	≤50					0	neg
31	20	2021-10-19	M	1753-01-01	#NUM!	CAT	DSH (DOMESTIC SHORTHAIR)	FY	129.116	33.3431	83.0771						neg			0.5354	0.0377093									0	neg
31	21	2021-10-19	M	2016-01-22	5.73996	CAT	BRITISH SHORT HAIR	FY	51.8985	38.5206	5.5077						pos	pos	19.6	0.5651	0.0467852	<50	<50	84	<50					84	pos
31	23	2021-10-20	MN	2016-10-21	4.99544	CAT	NOT SPECIFIED	EH		49.6285	51.1004						neg													0	neg
31	24	2021-10-20	FN	2020-09-21	1.07798	CAT	DLH (DOMESTIC LONGHAIR)	EH	75.6688	44.5835	47.5766						neg			0.4502	0.0116734									0	neg
31	25	2021-10-20	0	1753-01-01	#NUM!	CAT	NOT SPECIFIED	EH	56.2931	30.5939	57.5098						neg			0.3714	-0.0124068									0	neg
31	26	2021-10-18	FN	2020-08-26	1.14364	CAT	SHORTHAIR BRITISH (PED)	EN	66.5349	37.9421	53.6651						neg			0.3923	-0.00602005									0	neg
31	27	2021-10-20	F	2017-02-18	4.66867	CAT	DSH (DOMESTIC SHORTHAIR)	L1	28.62	27.0524	61.8147						neg	neg	0.15	0.5224	0.0337367									0	neg
31	28	2021-10-21	F	2016-09-20	5.08303	CAT	DSH (DOMESTIC SHORTHAIR)	G6	96.1157	35.3263	72.0009						neg			0.3298	-0.0251192									0	neg
31	31	2021-10-20	F	2009-09-03	12.1293	CAT	SIAMESE	G6	89.8134	54.7645	55.1343						neg			0.6396	0.0695514									0	neg
31	34	2021-10-15	0	1753-01-01	#NUM!	CAT	NOT SPECIFIED	FY	40.034	45.0451	59.6201						neg			0.3651	-0.014332									0	neg
31	35	2021-10-12	M	2020-12-17	0.819178	CAT	MAINE COON	FY	62.4483	39.7765	56.0289						neg			0.38	-0.00977876									0	neg
31	36	2021-10-14	M	2012-10-15	8.99535	CAT	BURMESE	LS	91.1694	33.6764	73.7579						neg	pos	18.1	3.2969	0.881585	<50	<50	<50						0	neg
31	37	2021-10-17	0	1753-01-01	#NUM!	CAT	NOT SPECIFIED	FY	71.7431	39.6298	110.63						neg			0.3869	-0.00767021									0	neg
31	40	2021-10-15	FN	2009-10-19	11.9897	CAT	DSH (DOMESTIC SHORTHAIR)	IM	104.027	58.6143	63.9505						neg			0.4294	0.0053172									0	neg
31	44	2021-10-18	F	2020-09-10	1.1026	CAT	DSH (DOMESTIC SHORTHAIR)	LE	40.6868	56.8682	75.1719						neg			0.3688	-0.0132013									0	neg
31	45	2021-10-12	M	1753-01-01	#NUM!	CAT	NOT SPECIFIED	PH	93.6747	50.2334	109.002						neg			0.2699	-0.0434238									0	neg
32	1	2021-10-15	M	1753-01-01	#NUM!	CAT	DSH (DOMESTIC SHORTHAIR)	PH	127.483	73.6168	66.1431						neg													0	neg
32	2	2021-10-18	MN	2015-09-20	6.07743	CAT	DSH (DOMESTIC SHORTHAIR)	HX	77.4817	38.1409	43.982						neg													0	neg
32	3	2021-10-13	MN	2018-10-22	2.97604	CAT	DSH (DOMESTIC SHORTHAIR)	NE	0.964807	0.456029	0.426858						pos	pos	39.2			136	159	73	<50					159	pos
32	4	2021-10-13	M	2021-04-20	0.482192	CAT	SHORTHAIR BRITISH (PED)	WD	72.8813	59.2788	76.5724						neg													0	neg
32	5	2021-10-18	M	2020-10-19	0.99726	CAT	SHORTHAIR BRITISH (PED)	FY	66.9607	79.863	94.3548						neg													0	neg
32	6	2021-10-15	F	1753-01-01	#NUM!	CAT	DSH (DOMESTIC SHORTHAIR)	PH	157.297	94.7076	65.6286						neg													0	neg
32	7	2021-11-09	M	2010-10-25	11.0418	CAT	DSH (DOMESTIC SHORTHAIR)	SO	8.83029	7.54099	1.19291						pos	pos	34.1			62	57	1019						1019	pos
32	8	2021-11-01	FN	2021-05-16	0.463014	CAT	NOT SPECIFIED	SG	99.8315	50.5435	40.2493						neg													0	neg
32	11	2021-10-25	M	2006-05-17	15.4415	CAT	DSH (DOMESTIC SHORTHAIR)	G4	117.18	51.6875	68.1866						neg													0	neg
32	12	2021-10-27	FN	2016-04-01	5.57026	CAT	RUSSIAN BLUE	CM	102.049	54.5671	50.9307						neg													0	neg
32	13	2021-10-28	MN	2004-06-16	17.3649	CAT	DSH (DOMESTIC SHORTHAIR)	G4	80.4343	61.7305	67.5531						neg													0	neg
32	15	2021-10-27	F	2021-07-30	0.243836	CAT	BRITISH SHORT HAIR	SE	89.3534	70.9517	73.8918						neg													0	neg
32	16	2021-10-28	F	1753-01-01	#NUM!	CAT	DSH (DOMESTIC SHORTHAIR)	SS	71.9103	43.1865	47.0832						neg													0	neg
32	17	2021-10-28	M	2017-09-29	4.07996	CAT	RAGDOLL	SW	86.2691	53.9937	25.3213						neg													0	neg
32	19	2021-10-28	MN	2002-07-31	19.2444	CAT	DSH (DOMESTIC SHORTHAIR)	KA	101.619	59.2952	77.9829						neg													0	neg
32	22	2021-08-24	F	2014-06-19	7.18138	CAT	DSH (DOMESTIC SHORTHAIR)	G6	99.3866	166.703	80.4689						neg													0	neg
32	25	2021-08-13	F	2019-07-29	2.04197	CAT	MAINE COON	G6	41.1276	34.9085	36.9435						neg													0	neg
32	26	2021-08-22	M	2020-10-24	0.827397	CAT	SHORTHAIR BRITISH (PED)	SW	59.1708	25.0568	31.4361						neg													0	neg
32	28	2021-08-11	F	2008-10-25	12.7927	CAT	DSH (DOMESTIC SHORTHAIR)	KA	52.5241	30.048	46.5024						neg													0	neg
32	29	2021-08-09	MN	2013-04-15	8.31822	CAT	DSH (DOMESTIC SHORTHAIR)	DH	33.4627	90.1771	81.7735						neg													0	neg
32	30	2021-08-09	M	2005-08-10	15.9979	CAT	DSH (DOMESTIC SHORTHAIR)	KA	96.8445	116.431	38.7637						neg													0	neg
32	33	2021-08-23	MN	2014-06-01	7.22793	CAT	DSH (DOMESTIC SHORTHAIR)	G6	58.9525	46.3459	32.5628						neg													0	neg
32	35	2021-08-21	0	1753-01-01	#NUM!	CAT	NOT SPECIFIED	KA		57.6466	48.1817						neg													0	neg
32	38	2021-08-25	MN	2020-12-26	0.663014	CAT	MAINE COON	KY	52.1884	84.8552	40.9548						neg													0	neg
32	41	2021-09-12	FN	2020-03-20	1.48016	CAT	DSH (DOMESTIC SHORTHAIR)	G4		56.7241	60.5846						neg													0	neg
32	42	2021-10-26	F	2021-02-27	0.660274	CAT	BRITISH SHORT HAIR	ML	78.8843	52.9607	63.2172						neg													0	neg
32	43	2021-10-25	FN	2012-09-20	9.0939	CAT	DSH (DOMESTIC SHORTHAIR)	SG		54.3161	68.4772						neg													0	neg
32	45	2021-10-22	FN	2016-09-10	5.11314	CAT	DSH (DOMESTIC SHORTHAIR)	SW		59.0415	105.057						neg													0	neg
33	1	2021-10-25	FN	2019-07-30	2.23905	CAT	SCOTTISH FOLD	CO		88.0314	94.7789						neg													0	neg
33	4	2021-09-01	F	2020-07-03	1.16279	CAT	DSH (DOMESTIC SHORTHAIR)	CM		0.775989	4.34971						pos	pos	33.9			288	526	103	<50					526	pos
33	9	2021-08-23	F	2019-07-26	2.07755	CAT	ASIAN	CW		78.465	139.116						neg													0	neg
33	18	2021-09-18	M	2021-02-20	0.575342	CAT	SHORTHAIR BRITISH (PED)	SW		85.3778	109.521						neg													0	neg
33	23	2021-09-16	MN	2015-07-30	6.13219	CAT	DSH (DOMESTIC SHORTHAIR)	TW		76.0009	108.438						neg													0	neg
33	25	2021-09-23	M	2021-03-24	0.50137	CAT	DSH (DOMESTIC SHORTHAIR)	S6		85.4173	118.935						neg													0	neg
33	29	2021-10-25	F	2019-10-27	1.99544	CAT	DSH (DOMESTIC SHORTHAIR)	DN		45.2148	134.115						neg													0	neg
33	31	2021-09-26	M	2019-09-01	2.06934	CAT	TURKISH ANGORA	NW		0.550665	8.09145						pos	pos	34.3	0.2612	-0.0504277	267	678	54	<50					678	pos
33	33	2021-09-02	FN	2015-09-04	5.99531	CAT	DSH (DOMESTIC SHORTHAIR)	G5		94.1771	118.682						neg													0	neg
33	34	2021-10-26	M	2021-08-29	0.158904	CAT	DSH (DOMESTIC SHORTHAIR)	NW		97.6919	135.682						neg			0.2761	-0.0459869									0	neg
33	37	2021-10-20	F	2021-01-28	0.726027	CAT	RAGDOLL	SW		80.4954	95.7903						neg													0	neg
33	43	2021-09-02	F	2020-11-06	0.821918	CAT	DSH (DOMESTIC SHORTHAIR)	SE		121.794	127.831						neg													0	neg
34	1	2021-10-19	MN	2020-10-25	0.983562	CAT	RAGDOLL	SN		104.969	186.04						neg			0.0467	0.00287763									0	neg
34	2	2021-10-11	M	2021-05-14	0.410959	CAT	MAINE COON	FY	65.4154	110.916	354.091						neg			0.55825	0.244198									0	neg
34	3	2021-10-21	MN	2021-04-01	0.556164	CAT	SHORTHAIR BRITISH (PED)	NW		139.843	223.596						neg													0	neg
34	5	2021-10-25	F	2021-04-29	0.490411	CAT	DSH (DOMESTIC SHORTHAIR)	DG	81.8864	175.739	245.636						neg			0.03575	-0.00228795									0	neg
34	6	2021-10-21	MN	2019-12-23	1.82847	CAT	DSH (DOMESTIC SHORTHAIR)	SK	67.1106	82.5695	118.881						neg			0.0432	0.00122653									0	neg
34	7	2021-10-19	FN	2019-06-09	2.36223	CAT	BENGAL	W1	17.38	97.2421	124.333						eq			0.10165	0.0287999	≤50	≤50	≤50	≤50					0	neg
34	8	2021-10-21	MN	2018-10-10	3.0308	CAT	DSH (DOMESTIC SHORTHAIR)	NE	1.40781	1.18245	1.91441						pos	pos	33.2902	1.40105	0.641782	192	77	114						192	pos
34	9	2021-10-21	M	2012-06-29	9.31016	CAT	DSH (DOMESTIC SHORTHAIR)	WA	64.7274	115.463	222.845						neg			0.04595	0.00252382									0	neg
34	10	2021-10-21	M	1753-01-01	#NUM!	CAT	DSH (DOMESTIC SHORTHAIR)	WA	109.639	103.451	243.932						neg			0.2157	0.0826021									0	neg
34	11	2021-10-21	F	2019-10-23	1.99544	CAT	DSH (DOMESTIC SHORTHAIR)	WA	74.781	121.818	242.27						neg			0.0864	0.0216058									0	neg
34	12	2021-10-21	FN	2017-10-22	3.99781	CAT	NOT SPECIFIED	LS	66.3342	124.689	385.924						neg			0.0466	0.00283046									0	neg
34	13	2021-10-21	M	2017-04-23	4.49617	CAT	DSH (DOMESTIC SHORTHAIR)	TA	92.4705	122.465	249.773						neg			0.0316	-0.00424568									0	neg
34	15	2021-10-20	MN	2020-04-25	1.48564	CAT	SCOTTISH FOLD	GU	93.6006	99.6868	178.582						neg			0.03855	-0.000967072									0	neg
34	16	2021-10-19	0	2010-12-06	10.8693	CAT	DSH (DOMESTIC SHORTHAIR)	HU	43.6048	77.0541	179.956						neg			0.03005	-0.00497688									0	neg
34	17	2021-10-20	M	2020-03-13	1.60328	CAT	SHORTHAIR BRITISH (PED)	E5	66.3963	107.039	245.154						neg			0.0409	0.000141523									0	neg
34	18	2021-10-28	F	2021-06-30	0.328767	CAT	DSH (DOMESTIC SHORTHAIR)	LS	118.585	102.611	338.146						neg			0.0745	0.0159921									0	neg
34	19	2021-10-21	FN	2013-07-23	8.24703	CAT	DLH (DOMESTIC LONGHAIR)	CB	126.327	121.477	234.641						neg			0.04355	0.00604131									0	neg
34	20	2021-10-21	M	2021-06-23	0.328767	CAT	DSH (DOMESTIC SHORTHAIR)	WA	98.5673	119.296	217.292						neg			0.0354	0.00225387									0	neg
34	21	2021-10-21	M	2021-06-23	0.328767	CAT	DSH (DOMESTIC SHORTHAIR)	WA	70.1804	163.408	252.456						neg			0.05255	0.0102238									0	neg
34	22	2021-09-06	M	2018-09-07	2.99795	CAT	DSH (DOMESTIC SHORTHAIR)	SW		24.8883	0.689065						pos	pos	29.024			<50	<50	427	≤50					427	pos
34	23	2021-10-24	M	2021-06-13	0.364384	CAT	SHORTHAIR BRITISH (PED)	NN		90.5903	107.372						neg			0.06075	0.0140344									0	neg
34	24	2021-10-21	M	2014-10-26	6.987	CAT	DSH (DOMESTIC SHORTHAIR)	B7	82.6435	103.904	136.962						neg													0	neg
34	26	2021-10-21	M	2012-10-25	8.98713	CAT	DSH (DOMESTIC SHORTHAIR)	FY	111.912	131.39	252.071						neg			0.0361	0.00257918									0	neg
34	27	2021-10-22	MN	2015-07-27	6.23895	CAT	DSH (DOMESTIC SHORTHAIR)	LL	92.0768	121.17	216.878						neg			0.03405	0.00162651									0	neg
34	29	2021-10-21	F	2021-07-05	0.29589	CAT	DSH (DOMESTIC SHORTHAIR)	G7	51.5503	164.011	256.913						neg			0.04985	0.00896903									0	neg
34	31	2021-10-25	MN	2021-02-27	0.657534	CAT	SIBERIAN	EX	99.2324	109.57	110.776						neg			0.05	0.00903873									0	neg
34	32	2021-10-26	M	2021-02-25	0.665753	CAT	DSH (DOMESTIC SHORTHAIR)	LS	27.6908	105.269	132.54						neg			0.0336	0.00141739									0	neg
34	33	2021-10-28	MN	2019-10-30	1.99544	CAT	DSH (DOMESTIC SHORTHAIR)	EX	71.0658	110.792	240.523						neg			0.0598	0.013593									0	neg
34	35	2021-10-22	MN	1753-01-01	#NUM!	CAT	DSH (DOMESTIC SHORTHAIR)	HP	76.6897	117.919	245.48						neg			0.03055	3.22462e-18									0	neg
34	36	2021-10-25	FN	2019-10-27	1.99544	CAT	RUSSIAN BLUE	NE	37.164	130.014	416.455						neg			0.0407	0.00471687									0	neg
34	37	2021-09-04	F	2020-09-03	1.00137	CAT	NOT SPECIFIED	SW	96.4553	145.155	235.871						neg													0	neg
34	38	2021-10-26	FN	2018-10-29	2.99247	CAT	BRITISH SHORT HAIR	HU	70.8596	112.077	156.948						neg			0.2298	0.0925947									0	neg
34	39	2021-10-22	M	2017-10-26	3.98959	CAT	DSH (DOMESTIC SHORTHAIR)	FY	90.353	108.285	169.683						neg			0.09315	0.0290912									0	neg
34	40	2021-09-09	F	2021-04-11	0.413699	CAT	SIBERIAN	S8		95.2168	246.798						neg													0	neg
34	41	2021-10-06	M	1753-01-01	#NUM!	CAT	DSH (DOMESTIC SHORTHAIR)	SE		99.7202	227.054						neg													0	neg
34	42	2021-10-22	F	2019-10-27	1.98723	CAT	DSH (DOMESTIC SHORTHAIR)	FY	0.31534	0.240741	2.88613						pos	pos	29.1	2.082	0.953342	996	620	517	<50					996	pos
34	44	2021-10-22	M	2014-10-27	6.987	CAT	MAINE COON	FY	75.3919	135.819	428.218						neg			0.04305	0.00580896									0	neg
34	45	2021-10-25	0	1753-01-01	#NUM!	CAT	DSH (DOMESTIC SHORTHAIR)	WA	77.586	88.6804	263.069						neg			0.03215	0.000743546									0	neg
35	1	2021-11-01	MN	1753-01-01	#NUM!	CAT	BRITISH BLUE	WF	82.801	163.494	150.243						neg			0.1797	-0.00755592									0	neg
35	2	2021-11-02	FN	2012-08-22	9.19518	CAT	RAGDOLL	DH	126.936	514.351	643.592						neg			0.1973	-0.000972544									0	neg
35	3	2021-11-02	M	2007-04-17	14.5455	CAT	SOMALI	G4	96.1545	415.937	501.23						neg			0.2141	0.00531159									0	neg
35	4	2021-11-03	MN	2021-05-06	0.49589	CAT	RAGDOLL	BA	136.752	608.741	656.449						neg			0.8758	0.252824									0	neg
35	5	2021-11-01	MN	2008-10-21	13.0282	CAT	DSH (DOMESTIC SHORTHAIR)	KA	72.8187	362.782	225.137						neg			0.081	-0.0444752									0	neg
35	6	2021-11-04	MN	2013-07-31	8.26346	CAT	DSH (DOMESTIC SHORTHAIR)	DH	59.168	167.557	108.483						neg			0.2455	0.0170569									0	neg
35	7	2021-11-02	F	2010-03-21	11.6194	CAT	DSH (DOMESTIC SHORTHAIR)	G6	56.7339	134.47	102.209						neg			0.2177	0.00665819									0	neg
35	9	2021-11-04	M	2010-11-03	11.0034	CAT	DLH (DOMESTIC LONGHAIR)	G6	70.4817	280.647	188.923						neg			0.1877	-0.00456348									0	neg
35	11	2021-11-03	FN	2011-11-06	9.99253	CAT	DSH (DOMESTIC SHORTHAIR)	G4	114.239	368.043	260.857						neg			0.2165	0.00620932									0	neg
35	12	2021-11-03	M	2010-04-21	11.5373	CAT	DSH (DOMESTIC SHORTHAIR)	G6	52.5799	613.391	723.309						neg			0.1816	-0.00684522									0	neg
35	13	2021-11-02	M	2011-03-01	10.6742	CAT	DSH (DOMESTIC SHORTHAIR)	G6	121.056	271.956	205.605						neg			0.1725	-0.0102491									0	neg
35	14	2021-11-02	FN	2004-04-03	17.5811	CAT	DLH (DOMESTIC LONGHAIR)	G4	22.2844	52.7067	59.7667						neg			0.3369	0.0512456									0	neg
35	15	2021-11-02	M	2021-05-06	0.493151	CAT	RAGDOLL	BA	25.2043	150.531	87.3679						neg			0.3348	0.0504601									0	neg
35	16	2021-10-27	F	2008-06-24	13.3402	CAT	DSH (DOMESTIC SHORTHAIR)	G6	47.643	293.65	186.852						neg			0.3223	0.0457844									0	neg
35	17	2021-10-26	MN	2019-09-28	2.07755	CAT	X	CH	43.8089	220.876	185.737						neg			0.3222	0.045747									0	neg
35	18	2021-10-25	M	2009-07-20	12.2662	CAT	MAINE COON	B9	66.8419	262.971	218.268						neg			0.2599	0.0224433									0	neg
35	19	2021-10-26	M	2021-07-17	0.276712	CAT	MAINE COON	SS	88.0293	396.859	333.418						neg			2.0033	0.674572									0	neg
35	20	2021-10-27	F	2020-06-28	1.32969	CAT	NOT SPECIFIED	EH	68.2761	400.36	329.09						neg			0.3127	0.0421935									0	neg
35	21	2021-10-25	MN	2011-02-04	10.7208	CAT	DLH (DOMESTIC LONGHAIR)	M4	202.171	380.378	261.484						neg			0.2406	0.0152241									0	neg
35	22	2021-10-26	M	2011-10-23	10.009	CAT	PERSIAN (LONGHAIR)	SK	90.9948	143.106	201.762						neg			0.4433	0.0910451									0	neg
35	23	2021-10-25	M	1753-01-01	#NUM!	CAT	DSH (DOMESTIC SHORTHAIR)	FY	46.1631	244.428	259.29						neg			0.3938	0.0725294									0	neg
35	24	2021-10-23	M	2020-10-27	0.989041	CAT	NOT SPECIFIED	FY	35.3294	219.99	289.52						neg			0.4578	0.0964689									0	neg
35	25	2021-10-25	F	2012-04-28	9.49083	CAT	SIBERIAN	LE	54.6769	167.692	288.843						neg			0.3459	0.0546121									0	neg
35	26	2021-10-25	F	2013-10-27	7.99513	CAT	DSH (DOMESTIC SHORTHAIR)	CV	63.1221	141.194	245.285						neg			0.372	0.064375									0	neg
35	27	2021-10-25	F	1753-01-01	#NUM!	CAT	DSH (DOMESTIC SHORTHAIR)	CM	53.9798	354.567	319.815						neg			0.3545	0.057829									0	neg
35	28	2021-10-27	M	2011-07-28	10.2499	CAT	DSH (DOMESTIC SHORTHAIR)	G6	10.1937	384.09	442.87						eq			0.3491	0.0558091	≤50	≤50	≤50	≤50					0	neg
35	29	2021-11-08	F	2020-12-07	0.920548	CAT	DLH (DOMESTIC LONGHAIR)	G6	0.177133	0.467139	0.501708						pos	pos	34.5	3.4286	1.20771	634	79	670	212					670	pos
35	30	2021-11-05	MN	2021-04-06	0.583562	CAT	RUSSIAN BLUE	DA	52.7113	59.5268	17.2138						eq	neg	0.25	0.4037	0.0762325	124	<50	<50						124	pos
35	31	2021-11-05	MN	2015-04-22	6.54009	CAT	SHORTHAIR BRITISH (PED)	NR	77.847	149.502	67.9008						neg			3.6348	1.28484									0	neg
35	32	2021-10-25	MN	2020-07-31	1.23393	CAT	DSH (DOMESTIC SHORTHAIR)	MK	132.381	188.081	211.698						neg			0.4622	0.0981148									0	neg
35	33	2021-10-25	M	2013-03-29	8.5756	CAT	BENGAL	FY	157.985	270.471	268.822						neg			0.4251	0.0842373									0	neg
35	34	2021-10-26	F	2021-04-29	0.493151	CAT	DLH (DOMESTIC LONGHAIR)	FY	103.434	232.862	316.284						neg			0.4215	0.0828907									0	neg
35	35	2021-10-26	M	1753-01-01	#NUM!	CAT	DSH (DOMESTIC SHORTHAIR)	FY	65.4877	272.474	362.949						neg			0.3984	0.07425									0	neg
35	36	2021-10-26	M	2020-11-28	0.909589	CAT	BRITISH SHORT HAIR	FY	47.963	228.095	394.155						neg			0.4956	0.110608									0	neg
35	37	2021-10-26	MN	2009-10-28	11.9952	CAT	BENGAL	WD	181.235	291.379	484.758						neg			0.4096	0.0784394									0	neg
35	38	2021-10-27	FN	2020-12-14	0.868493	CAT	DSH (DOMESTIC SHORTHAIR)	CV	34.8094	229.159	129.281						neg			0.3806	0.0675918									0	neg
35	39	2021-10-27	F	2020-10-28	0.99726	CAT	MAINE COON	ML	110.759	235.922	147.328						neg			0.3445	0.0540884									0	neg
35	40	2021-10-27	MN	2016-10-15	5.03102	CAT	DSH (DOMESTIC SHORTHAIR)	WV	46.5516	242.457	226.981						neg			0.5957	0.148051									0	neg
35	41	2021-10-27	M	2021-02-02	0.731507	CAT	NOT SPECIFIED	EH	75.9957	250.029	307.454						neg			1.2444	0.390701									0	neg
35	45	2021-11-08	M	2007-10-05	14.0938	CAT	DSH (DOMESTIC SHORTHAIR)	G6	113.576	339.803	287.842						neg			0.4132	0.079786									0	neg
36	1	2021-11-08	F	2011-01-28	10.7782	CAT	DSH (DOMESTIC SHORTHAIR)	G6	80.8963	166.9	88.3509						neg			0.3533	0.0573801									0	neg
36	2	2021-11-08	M	2018-02-10	3.74264	CAT	DSH (DOMESTIC SHORTHAIR)	S7	20.4263	36.1019	49.0962						neg			2.4379	0.837136									0	neg
36	3	2021-10-28	FN	2017-10-29	3.99781	CAT	DLH (DOMESTIC LONGHAIR)	CH	115.108	148.907	62.9102						neg			1.1088	0.339979									0	neg
36	4	2021-10-27	F	2021-08-06	0.224658	CAT	CHARTREUX	DH	86.9233	182.083	67.0967						neg			0.445	0.091681									0	neg
36	5	2021-10-27	F	2021-08-06	0.224658	CAT	CHARTREUX	DH	157.725	258.306	94.7522						neg			0.4029	0.0759333									0	neg
36	6	2021-10-28	F	2014-10-29	6.99795	CAT	RAGDOLL	EH	24.8807	105.451	81.4915						neg			0.9784	0.291202									0	neg
36	7	2021-11-01	F	2008-09-01	13.165	CAT	DSH (DOMESTIC SHORTHAIR)	G6	61.4381	127.992	54.5749						neg			0.3739	0.0650857									0	neg
36	8	2021-10-29	FN	2008-07-03	13.3211	CAT	DSH (DOMESTIC SHORTHAIR)	CB	74.3512	94.9485	55.8878						neg			0.4154	0.080609									0	neg
36	10	2021-10-27	M	2011-11-02	9.98432	CAT	DSH (DOMESTIC SHORTHAIR)	RH	41.2163	126.082	47.4298						neg			0.3929	0.0721927									0	neg
36	11	2021-10-29	M	2021-07-26	0.260274	CAT	MAINE COON	S6	133.821	177.757	114.412						neg			1.2737	0.401661									0	neg
36	12	2021-10-29	0	2021-09-06	0.145205	CAT	NOT SPECIFIED	DD	102.923	159.344	59.8055						neg			0.316	0.0434278									0	neg
36	14	2021-10-26	0	1753-01-01	#NUM!	CAT	DSH (DOMESTIC SHORTHAIR)	NE	102.977	123.188	61.747						neg			0.3389	0.0519937									0	neg
36	15	2021-10-20	0	2021-09-06	0.120548	CAT	NOT SPECIFIED	DD	120.117	132.494	61.0636						neg			0.2568	0.0212838									0	neg
36	16	2021-10-29	0	2021-09-06	0.145205	CAT	NOT SPECIFIED	DD	162.602	162.748	50.211						neg			0.2279	0.0104736									0	neg
36	17	2021-10-29	M	2013-01-24	8.76179	CAT	DSH (DOMESTIC SHORTHAIR)	E6	67.2151	107.558	67.0619						neg			0.2589	0.0220693									0	neg
36	18	2021-10-29	F	2019-10-09	2.05566	CAT	DSH (DOMESTIC SHORTHAIR)	BT	162.761	93.3402	13.9697						eq			0.3337	0.0500486	≤50	≤50	≤50	≤50					0	neg
36	19	2021-10-28	M	2021-04-20	0.523288	CAT	DSH (DOMESTIC SHORTHAIR)	G7	76.1465	118.785	47.8412						neg			0.2183	0.00688262									0	neg
36	20	2021-10-27	F	2021-03-27	0.586301	CAT	CHARTREUX	DH	88.3005	152.648	43.7552						neg			0.3123	0.0420438									0	neg
36	21	2021-10-27	M	2021-08-06	0.224658	CAT	CHARTREUX	DH	160.584	197.119	100.054						neg			0.3371	0.0513204									0	neg
36	22	2021-10-29	0	2021-09-06	0.145205	CAT	NOT SPECIFIED	DD	117.313	110.453	68.0182						neg			0.281	0.0303359									0	neg
36	23	2021-10-28	FN	2016-09-02	5.15146	CAT	DLH (DOMESTIC LONGHAIR)	SE	61.1699	140.241	70.5355						neg			0.2506	0.0189646									0	neg
36	25	2021-10-28	M	1753-01-01	#NUM!	CAT	DSH (DOMESTIC SHORTHAIR)	SL	149.425	68.7557	38.6395						neg			0.2072	0.00273061									0	neg
36	26	2021-10-28	MN	2010-10-12	11.0445	CAT	NOT SPECIFIED	HU	69.5014	77.1184	36.7616						neg			0.2132	0.00497494									0	neg
36	27	2021-10-28	F	2017-11-01	3.98959	CAT	DLH (DOMESTIC LONGHAIR)	FY	40.4254	71.4069	44.8556						neg			0.4506	0.0937757									0	neg
36	28	2021-10-28	M	2020-10-08	1.05335	CAT	TONKINESE	GU	66.2924	115.793	63.4762						neg			0.2566	0.0212089									0	neg
36	29	2021-10-28	M	2021-04-30	0.49589	CAT	SPHINX	LS	57.9974	181.513	99.57						neg			0.2095	0.00359093									0	neg
36	30	2021-10-29	M	2019-06-01	2.4115	CAT	MAINE COON	DE	118.004	132.918	76.9105						neg			0.4007	0.0751103									0	neg
36	32	2021-11-02	MN	2007-04-19	14.5401	CAT	SOMALI	G4	97.4728	94.5216	59.8723						neg			0.1559	-0.0164584									0	neg
36	35	2021-11-09	F	2021-02-19	0.720548	CAT	RAGDOLL	NR	53.1158	71.6595	39.9342						neg			0.1843	-0.00583527									0	neg
36	36	2021-11-03	M	2014-11-05	6.99521	CAT	DSH (DOMESTIC SHORTHAIR)	PH	141.921	150.264	73.3539						neg			0.1912	-0.00325428									0	neg
36	38	2021-11-03	FN	2019-10-06	2.07755	CAT	MAINE COON	PE	78.2692	110.333	73.1101						neg			2.5018	0.861038									0	neg
36	39	2021-11-01	M	2019-12-10	1.89416	CAT	PERSIAN (LONGHAIR)	G6	122.481	159.36	72.8954						neg			0.091	-0.0407346									0	neg
36	40	2021-11-01	MN	2019-06-05	2.40876	CAT	SIAMESE	GU	94.0503	98.8968	7.99526						pos	pos	1.74274	0.1713	-0.010698	<50	<50	65	<50					65	pos
36	41	2021-11-09	F	1753-01-01	#NUM!	CAT	DLH (DOMESTIC LONGHAIR)	BD	84.0871	161.097	74.6008						neg			0.2736	0.0275679									0	neg
36	42	2021-11-08	M	2021-06-01	0.438356	CAT	BENGAL	G4	126.117	133.902	79.4878						neg			0.1127	-0.0326176									0	neg
36	43	2021-11-02	0	1753-01-01	#NUM!	CAT	NOT SPECIFIED	CT	111.959	87.8569	47.2225						neg			0.1949	-0.00187028									0	neg
36	44	2021-11-02	0	1753-01-01	#NUM!	CAT	NOT SPECIFIED	EH	61.1972	96.1511	45.0271						neg			0.1498	-0.00325428									0	neg
37	1	2021-11-02	M	2021-08-05	0.243836	CAT	DSH (DOMESTIC SHORTHAIR)	MK		86.5991	54.823						neg			0.2849	-0.03884									0	neg
37	2	2021-11-02	M	2021-08-05	0.243836	CAT	DSH (DOMESTIC SHORTHAIR)	MK		89.9835	76.0714						neg			0.2879	-0.0379232									0	neg
37	3	2021-11-01	MN	2019-09-05	2.15693	CAT	BRITISH LONG HAIR	KA		0.216041	0.31615						pos	pos	30.4306	3.8221	1.04208	635	756	635	270					756	pos
37	4	2021-11-02	MN	2019-02-05	2.73996	CAT	DSH (DOMESTIC SHORTHAIR)	E6		84.7294	86.3376						neg			0.3602	-0.0158294									0	neg
37	5	2021-11-01	FN	2007-11-04	13.9925	CAT	DLH (DOMESTIC LONGHAIR)	HU		72.6367	101.551						neg			0.3197	-0.0282056									0	neg
37	6	2021-11-01	MN	2020-05-04	1.49384	CAT	NOT SPECIFIED	EH		112.706	97.8452						neg			0.3559	-0.0171434									0	neg
37	8	2021-11-03	MN	2013-06-03	8.41953	CAT	DSH (DOMESTIC SHORTHAIR)	SL		85.3013	62.6838						neg			0.5669	0.0473353									0	neg
37	9	2021-11-02	MN	2019-06-05	2.4115	CAT	MAINE COON	DE		81.5364	70.7543						neg			0.7806	0.112639									0	neg
37	10	2021-12-01	M	2013-11-03	8.07727	CAT	DSH (DOMESTIC SHORTHAIR)	DG		55.598	55.2905						neg			0.311	-0.0308642									0	neg
37	11	2021-11-02	F	2021-08-05	0.243836	CAT	DSH (DOMESTIC SHORTHAIR)	MK		75.4428	60.2283						neg			0.6406	0.069857									0	neg
37	12	2021-11-02	F	2021-08-05	0.243836	CAT	DSH (DOMESTIC SHORTHAIR)	MK		69.8273	73.8373						neg			0.2598	-0.0465102									0	neg
37	13	2021-11-02	M	2016-06-04	5.4115	CAT	DSH (DOMESTIC SHORTHAIR)	CT		60.7409	49.6055						neg			1.5929	0.360867									0	neg
37	15	2021-11-03	FN	2011-05-01	10.51	CAT	DSH (DOMESTIC SHORTHAIR)	WA		95.1025	104.095						neg			0.2448	-0.051094									0	neg
37	16	2021-11-01	F	2021-07-27	0.265753	CAT	DSH (DOMESTIC SHORTHAIR)	CH		106.903	110.158						neg			0.1787	-0.0712932									0	neg
37	17	2021-11-02	M	2017-10-04	4.07996	CAT	RAGDOLL	LS		57.4161	68.7927						neg			0.3218	-0.0275639									0	neg
37	18	2021-11-01	FN	2012-11-02	8.99535	CAT	SIAMESE	CB		72.9115	54.9614						neg			0.4386	0.00812859									0	neg
37	19	2021-11-01	FN	2020-10-03	1.07798	CAT	DSH (DOMESTIC SHORTHAIR)	CB		62.2802	39.8632						neg			0.3824	-0.00904535									0	neg
37	20	2021-11-01	MN	2021-05-11	0.476712	CAT	DSH (DOMESTIC SHORTHAIR)	CB		72.342	54.7461						neg			0.2311	-0.0552805									0	neg
37	21	2021-11-02	FN	2014-08-05	7.24435	CAT	DSH (DOMESTIC SHORTHAIR)	CB		58.93	52.1129						neg			0.2302	-0.0555556									0	neg
37	23	2021-11-01	M	2017-11-02	3.99781	CAT	DSH (DOMESTIC SHORTHAIR)	FY		88.7039	90.76						neg			2.3057	0.578688									0	neg
37	24	2021-11-01	M	2016-05-05	5.49088	CAT	SHORTHAIR BRITISH (PED)	FY		104.555	93.3285						neg			0.1726	-0.0731573									0	neg
37	25	2021-10-31	M	2017-11-03	3.99233	CAT	DSH (DOMESTIC SHORTHAIR)	FY		68.5764	56.9219						neg			0.3418	-0.0214521									0	neg
37	26	2021-11-02	M	2010-11-05	10.9925	CAT	SIAMESE	FY		74.5111	50.8968						neg			0.2395	-0.0527136									0	neg
37	27	2021-11-02	0	2006-11-05	14.9925	CAT	DSH (DOMESTIC SHORTHAIR)	FY		1.41936	15.7055						pos	pos	14.5933	1.3033	0.272369	63	111	<50	<50					111	pos
37	28	2021-11-01	F	2019-11-05	1.98996	CAT	DSH (DOMESTIC SHORTHAIR)	FY		88.2965	60.1312						neg			0.1871	-0.0687263									0	neg
37	29	2021-11-01	M	2006-04-04	15.5784	CAT	SIAMESE	FY		62.7933	54.162						neg			0.3175	-0.0288779									0	neg
37	30	2021-11-03	FN	2019-11-06	1.9927	CAT	DSH (DOMESTIC SHORTHAIR)	E1		115.35	85.7522						neg			0.2713	-0.042996									0	neg
37	31	2021-11-04	MN	2019-03-08	2.66058	CAT	NOT SPECIFIED	CB		103.596	71.5518						neg			0.176	-0.0721183									0	neg
37	33	2021-11-05	F	2018-04-10	3.5729	CAT	DLH (DOMESTIC LONGHAIR)	LS		44.1169	39.9976						neg			0.3803	-0.00968708									0	neg
37	34	2021-11-05	F	2021-04-01	0.59726	CAT	RUSSIAN BLUE	SW		73.4945	48.5279						neg			0.2859	-0.0385344									0	neg
37	35	2021-11-07	MN	2021-05-10	0.49589	CAT	MAINE COON	CB		51.8062	28.2502						neg			2.9895	0.787648									0	neg
37	36	2021-11-05	MN	2017-11-08	3.99233	CAT	SIAMESE	CB		84.1829	55.852						neg			0.1606	-0.0768243									0	neg
37	38	2021-11-03	MN	2021-05-07	0.493151	CAT	BENGAL	NW		108.2	76.305						neg			0.1408	-0.082875									0	neg
37	39	2021-11-05	MN	2020-11-08	0.991781	CAT	RAGDOLL	EH		140.627	80.0409						neg			0.2336	-0.0545166									0	neg
37	40	2021-11-04	0	1753-01-01	#NUM!	CAT	SCOTTISH FOLD	FY		107.224	64.4342						neg			0.1529	-0.0791774									0	neg
37	41	2021-11-04	M	1753-01-01	#NUM!	CAT	RAGDOLL	FY		92.9953	51.364						neg			0.19	-0.0678401									0	neg
37	43	2021-11-05	F	2016-11-05	4.99818	CAT	DSH (DOMESTIC SHORTHAIR)	E6		4.1294	24.1237						pos	pos	3.15036	0.4192	0.00220022	<50	200	<50	<50					200	pos
37	44	2021-11-05	FN	2020-07-24	1.28317	CAT	DSH (DOMESTIC SHORTHAIR)	JE		63.2818	52.4553						neg			0.2979	-0.0768243									0	neg
37	45	2021-11-04	FN	2018-11-06	2.99521	CAT	SHORTHAIR BRITISH (PED)	PA		58.3978	70.1654						neg			0.3123	-0.0304669									0	neg
38	1	2021-10-31	FN	2013-04-06	8.57012	CAT	DSH (DOMESTIC SHORTHAIR)	LN		38.9688	69.2481						neg													0	neg
38	2	2021-11-04	MN	2020-04-06	1.57866	CAT	DSH (DOMESTIC SHORTHAIR)	LN		36.6709	84.5157						neg													0	neg
38	3	2021-11-04	MN	2011-11-06	9.99527	CAT	DSH (DOMESTIC SHORTHAIR)	EN		29.1102	66.9065						neg													0	neg
38	4	2021-11-07	MN	2020-01-09	1.82763	CAT	RUSSIAN BLUE	NW	7.90235	0.315178	6.7885						pos	pos	33.2902	0.24565	0.0999605	120	156	<50	<50					156	pos
38	6	2021-11-04	MN	2020-03-15	1.63885	CAT	DSH (DOMESTIC SHORTHAIR)	E1		41.9963	67.4279						neg													0	neg
38	7	2021-11-04	M	2020-03-10	1.65253	CAT	BURMESE	RH	61.9864	48.1175	107.72						neg			0.01925	-0.0052513									0	neg
38	8	2021-11-10	0	2008-02-26	13.7043	CAT	DSH (DOMESTIC SHORTHAIR)	G4		24.471	76.8244						neg													0	neg
38	12	2021-11-05	F	2021-02-15	0.720548	CAT	BENGAL	PE		15.5902	48.0947						eq													0	neg
38	13	2021-11-14	MN	2021-03-18	0.660274	CAT	DSH (DOMESTIC SHORTHAIR)	DA	61.2757	7.49263	46.9524						pos	neg	0.368966	0.04935	0.00873667	64	62	51	≤50					64	pos
38	14	2021-11-15	F	2019-07-19	2.32664	CAT	SHORTHAIR BRITISH (PED)	B9		29.0903	35.1328						neg													0	neg
38	15	2021-11-11	F	2020-08-16	1.23666	CAT	DSH (DOMESTIC SHORTHAIR)	PE		39.7275	87.8488						neg													0	neg
38	16	2021-11-04	MN	1753-01-01	#NUM!	CAT	DSH (DOMESTIC SHORTHAIR)	IP		28.2545	81.5866						neg													0	neg
38	17	2021-11-15	F	2014-12-01	6.95688	CAT	DSH (DOMESTIC SHORTHAIR)	G6		25.2864	88.6326						neg													0	neg
38	18	2021-11-16	FN	2005-10-01	16.1266	CAT	DLH (DOMESTIC LONGHAIR)	G6		41.3832	99.0565						neg													0	neg
38	20	2021-11-12	M	2021-07-05	0.356164	CAT	SHORTHAIR BRITISH (PED)	LS		34.9254	70.1842						neg													0	neg
38	21	2021-11-05	FN	2019-11-09	1.98996	CAT	DSH (DOMESTIC SHORTHAIR)	EX	224.09	26.7625	85.574						neg			0.0355	0.00230035									0	neg
38	22	2021-11-03	F	2021-05-07	0.493151	CAT	DSH (DOMESTIC SHORTHAIR)	WA		27.2391	138.984						neg													0	neg
38	23	2021-11-04	MN	1753-01-01	#NUM!	CAT	DSH (DOMESTIC SHORTHAIR)	CH		50.4839	63.9465						neg													0	neg
38	24	2020-12-22	F	2020-07-07	0.459016	CAT	SHORTHAIR BRITISH (PED)	BN	194.874	40.9174	59.1998						neg			0.03635	0.00269536									0	neg
38	25	2020-10-23	M	2020-06-18	0.346995	CAT	DSH (DOMESTIC SHORTHAIR)	CA	140.509	29.3488	40.696						neg			0.0435	0.00601808									0	neg
38	26	2020-10-24	MN	2009-10-28	10.9897	CAT	DSH (DOMESTIC SHORTHAIR)	CB	203.918	35.3467	60.3974						neg			0.03915	0.00399656									0	neg
38	27	2020-10-24	FN	2017-05-29	3.40589	CAT	DSH (DOMESTIC SHORTHAIR)	CB	202.217	25.9371	34.112						neg			0.03485	0.00199828									0	neg
38	29	2020-12-08	FN	2006-06-11	14.4935	CAT	DLH (DOMESTIC LONGHAIR)	CB	171.117	30.0685	73.0945						neg			0.02925	-0.000604131									0	neg
38	30	2020-12-22	MN	2020-07-15	0.437158	CAT	DSH (DOMESTIC SHORTHAIR)	CB	163.776	58.1828	152.757						neg			0.0375	0.00322978									0	neg
38	31	2020-10-30	MN	2020-05-04	0.489071	CAT	ORIENTAL	RM	156.381	54.3617	88.367						neg			0.5808	0.25571									0	neg
38	32	2020-10-29	M	2011-11-03	8.98713	CAT	DSH (DOMESTIC SHORTHAIR)	DN	103.102	41.1047	58.3459						neg			0.0346	0.0018821									0	neg
38	33	2020-12-07	M	1753-01-01	#NUM!	CAT	DSH (DOMESTIC SHORTHAIR)	RH	160.22	42.0666	51.6218						neg			0.0686	0.0176825									0	neg
38	34	2020-12-12	FN	2020-06-17	0.486339	CAT	SHORTHAIR BRITISH (PED)	CB	0.344663	0.14013	0.213465						pos	neg	0.483817	0.0327	0.00099914	allcountslowonfirstattempttotitrate(exceptnoserumcontrol)	2ndattempt:alllowagainexceptnsc							0	neg
38	35	2020-12-12	M	2020-08-26	0.295082	CAT	DSH (DOMESTIC SHORTHAIR)	CB	224.511	41.3364	52.3705						neg			0.03105	0.000232358									0	neg
38	36	2020-11-23	F	2016-08-01	4.31034	CAT	DSH (DOMESTIC SHORTHAIR)	HX	227.904	36.2668	81.4473						neg			0.02225	-0.00385715									0	neg
38	37	2020-11-23	M	1753-01-01	#NUM!	CAT	DSH (DOMESTIC SHORTHAIR)	HD	142.753	34.451	91.0003						neg			0.04525	0.00683133									0	neg
38	38	2020-12-15	M	2020-07-28	0.382514	CAT	SHORTHAIR BRITISH (PED)	CH	163.866	68.3139	170.811						neg			0.0382	0.00355508									0	neg
38	39	2020-11-30	FN	2018-12-02	1.99544	CAT	DSH (DOMESTIC SHORTHAIR)	HD	202.909	51.3668	111.051						neg			0.10195	0.0331808									0	neg
38	40	2020-12-04	M	2020-08-10	0.31694	CAT	DSH (DOMESTIC SHORTHAIR)	CB	222.564	56.2383	75.2373						neg			0.0363	0.00267212									0	neg
38	41	2020-12-22	F	2020-05-18	0.595628	CAT	RUSSIAN BLUE	TW	157.821	53.3441	57.9304						neg			0.03125	0.000325301									0	neg
38	42	2020-12-10	M	2012-08-08	8.33759	CAT	DSH (DOMESTIC SHORTHAIR)	G6	234.916	47.1448	51.5387						neg			0.03095	0.000185887									0	neg
38	43	2020-11-01	FN	2019-11-03	0.994536	CAT	REX	EX	47.7721	20.8213	25.4805						neg			0.0304	-6.97075e-05									0	neg
38	44	2020-12-15	0	1753-01-01	#NUM!	CAT	NOT SPECIFIED	EH	49.2906	37.4831	51.4181						neg													0	neg
38	45	2020-12-15	0	1753-01-01	#NUM!	CAT	NOT SPECIFIED	EH	20.7142	23.9377	50.6709						neg													0	neg
39	1	2020-11-01	FN	2005-11-03	14.9952	CAT	DSH (DOMESTIC SHORTHAIR)	EX	124.501	114.236	81.0267						neg			0.203	0.00621746									0	neg
39	2	2020-12-15	MN	2010-12-17	9.99527	CAT	DSH (DOMESTIC SHORTHAIR)	WD	130.522	120.799	83.6288						neg			0.2414	0.0179786									0	neg
39	3	2020-11-01	F	2011-11-03	8.99535	CAT	DSH (DOMESTIC SHORTHAIR)	PE	122.124	108.328	79.8591						neg			0.3887	0.0630934									0	neg
39	4	2020-12-09	F	2019-02-10	1.82763	CAT	DSH (DOMESTIC SHORTHAIR)	LS	132.357	108.96	82.1957						neg			0.2098	0.00830015									0	neg
39	5	2020-12-13	M	2018-12-11	2.00639	CAT	DSH (DOMESTIC SHORTHAIR)	G6	132.014	121.081	78.8765						neg			0.1285	-0.0166003									0	neg
39	9	2020-10-29	F	2018-11-03	1.98723	CAT	DSH (DOMESTIC SHORTHAIR)	RH	114.636	70.8153	67.6546						neg			0.2296	0.0143645									0	neg
39	10	2020-11-26	MN	2013-12-01	6.987	CAT	DLH (DOMESTIC LONGHAIR)	NR	125.149	81.9472	61.2412						neg			0.599	0.127504									0	neg
39	13	2020-12-17	F	2020-06-22	0.486339	CAT	SHORTHAIR BRITISH (PED)	LE	141.857	56.0452	50.3316						neg			0.6264	0.135896									0	neg
39	14	2020-12-10	F	2013-05-16	7.57016	CAT	DSH (DOMESTIC SHORTHAIR)	S6	81.294	97.9802	84.3143						neg			0.2764	0.0286983									0	neg
39	15	2020-12-21	MN	2007-04-01	13.7235	CAT	DSH (DOMESTIC SHORTHAIR)	YO	83.459	79.1533	66.1964						neg			0.5872	0.12389									0	neg
39	17	2020-12-16	MN	2017-06-24	3.47981	CAT	DSH (DOMESTIC SHORTHAIR)	CB	122.26	79.0468	67.5172						neg			0.29	0.0328637									0	neg
39	18	2020-12-04	F	2020-06-07	0.491803	CAT	DSH (DOMESTIC SHORTHAIR)	PE	110.687	92.6796	64.9044						neg			0.3012	0.036294									0	neg
39	19	2020-10-22	MN	2014-05-25	6.41142	CAT	DSH (DOMESTIC SHORTHAIR)	CB	142.384	94.0261	65.2332						neg			0.2484	0.0201225									0	neg
39	20	2020-11-03	FN	2004-10-05	16.0775	CAT	DSH (DOMESTIC SHORTHAIR)	CB	118.23	95.8063	67.5367						neg			0.2528	0.0214701									0	neg
39	21	2020-11-19	M	2020-06-21	0.412568	CAT	DSH (DOMESTIC SHORTHAIR)	B9	120.295	100.82	51.5395						neg			0.3082	0.038438									0	neg
39	22	2020-10-15	FN	2020-02-16	0.661202	CAT	DSH (DOMESTIC SHORTHAIR)	CH	94.1962	80.9601	86.1574						neg			0.4574	0.0841348									0	neg
39	24	2020-11-02	MN	2019-07-19	1.29138	CAT	SHORTHAIR BRITISH (PED)	NE	106.283	64.9347	60.8506						neg			0.327	0.044196									0	neg
39	25	2020-10-20	MN	2016-10-26	3.98194	CAT	RUSSIAN BLUE	CV	82.9341	47.1006	54.4214						neg			0.3482	0.0506891									0	neg
39	26	2020-10-15	M	2020-03-17	0.579235	CAT	RAGDOLL	CB	96.3574	38.0038	55.9566						neg			0.3387	0.0477795									0	neg
39	27	2020-11-17	MN	2019-08-20	1.24487	CAT	DSH (DOMESTIC SHORTHAIR)	CB	146.969	99.0471	72.9192						neg			0.3107	0.0392037									0	neg
39	28	2020-10-29	FN	2020-03-31	0.579235	CAT	DSH (DOMESTIC SHORTHAIR)	CB	120.477	94.513	70.2581						neg			0.3408	0.0484227									0	neg
39	30	2020-11-16	MN	2008-11-17	11.9954	CAT	DSH (DOMESTIC SHORTHAIR)	CB	107.34	115.561	84.9021						neg			0.2324	0.0152221									0	neg
39	32	2020-10-22	MN	2008-10-26	11.9872	CAT	BURMESE	CB	127.783	101.539	63.5433						neg			0.4407	0.0790199									0	neg
39	33	2020-10-25	M	2008-11-27	11.9078	CAT	DSH (DOMESTIC SHORTHAIR)	HP	126.324	87.32	68.0122						neg			0.3409	0.0484533									0	neg
39	34	2020-10-15	M	2020-03-17	0.579235	CAT	RAGDOLL	CB	81.8217	27.3246	42.3334						neg			0.3937	0.0646248									0	neg
39	35	2020-11-16	FN	2015-06-19	5.4115	CAT	DSH (DOMESTIC SHORTHAIR)	CB	128.932	98.6249	60.6866						neg			0.3743	0.058683									0	neg
39	36	2020-10-28	MN	2012-12-01	7.90511	CAT	DSH (DOMESTIC SHORTHAIR)	CB	133.825	93.9862	76.3838						neg			0.4076	0.0688821									0	neg
39	37	2020-09-25	0	1753-01-01	#NUM!	CAT	NOT SPECIFIED	BN	110.572	98.6972	63.3915						neg			0.3155	0.0406738									0	neg
39	40	2020-09-21	F	1753-01-01	#NUM!	CAT	DSH (DOMESTIC SHORTHAIR)	LL	109.914	111.636	81.3864						neg			0.3899	0.0634609									0	neg
39	41	2020-10-13	FN	2011-07-16	9.24446	CAT	DSH (DOMESTIC SHORTHAIR)	CB	117.755	112.657	87.1034						neg			0.3768	0.0594487									0	neg
39	42	2020-10-08	F	2013-10-13	6.987	CAT	DSH (DOMESTIC SHORTHAIR)	NE	125.187	103.176	80.7605						neg			0.4395	0.0786524									0	neg
39	43	2021-01-07	MN	2020-06-09	0.580822	CAT	DSH (DOMESTIC SHORTHAIR)	CB	125.035	88.0028	86.4632						neg			1.6946	0.463063									0	neg
39	44	2021-01-07	FN	2007-05-14	13.653	CAT	DSH (DOMESTIC SHORTHAIR)	CB	116.803	109.783	79.3894						neg			0.3802	0.06049									0	neg
39	45	2020-10-05	M	2009-09-05	11.0828	CAT	DSH (DOMESTIC SHORTHAIR)	G6	127.209	123.304	70.2617						neg			0.3353	0.0467381									0	neg
40	2	2020-10-13	MN	2015-08-16	5.15967	CAT	DSH (DOMESTIC SHORTHAIR)	CB	109.177	111.383	90.5997						neg			0.2754	0.028392									0	neg
40	3	2020-10-07	FN	2014-10-10	5.99257	CAT	DSH (DOMESTIC SHORTHAIR)	CB	100.679	102.074	94.3203						neg			0.3852	0.0620214									0	neg
40	4	2020-10-06	M	2010-10-07	9.99801	CAT	DSH (DOMESTIC SHORTHAIR)	CB	106.981	106.831	102.267						neg			0.4111	0.0699541									0	neg
40	5	2020-10-02	F	2008-10-02	11.9981	CAT	DLH (DOMESTIC LONGHAIR)	FY	94.7652	108.114	82.8133						neg			0.3689	0.0570291									0	neg
40	6	2020-10-06	F	2016-09-01	4.09414	CAT	DSH (DOMESTIC SHORTHAIR)	HP	87.7349	115.746	115.122						neg			0.3981	0.0659724									0	neg
40	9	2020-10-04	FN	2017-03-07	3.57837	CAT	ABYSSINIAN	CB	62.3767	40.2055	54.9985						neg			0.3484	0.0507504									0	neg
40	10	2020-10-06	MN	2017-09-07	3.08008	CAT	BENGAL	CB	68.7415	56.0724	62.8579						neg			3.0638	0.88242									0	neg
40	11	2020-12-07	MN	2018-10-01	2.18431	CAT	DSH (DOMESTIC SHORTHAIR)	CA	90.9928	88.0434	70.6497						neg			0.3221	0.0426953									0	neg
40	12	2020-10-08	MN	2013-08-11	7.15948	CAT	DSH (DOMESTIC SHORTHAIR)	CB	101.179	98.0806	77.618						neg			0.2891	0.0325881									0	neg
40	13	2020-10-19	MN	2016-08-21	4.15982	CAT	DSH (DOMESTIC SHORTHAIR)	CB	92.4593	117.203	104.494						neg			0.3042	0.0372129									0	neg
40	14	2020-10-21	FN	2013-01-23	7.74264	CAT	MAINE COON	CB	72.8413	102.64	86.2956						neg			0.3974	0.065758									0	neg
40	15	2020-10-15	MN	2007-08-18	13.1596	CAT	DSH (DOMESTIC SHORTHAIR)	CB	79.7321	97.5932	67.6588						neg			0.3361	0.0469832									0	neg
40	16	2020-10-15	FN	2019-11-26	0.885246	CAT	MAINE COON	CB	79.1126	91.5509	64.521						neg			0.2996	0.035804									0	neg
40	17	2020-11-11	M	2008-11-12	11.9954	CAT	DSH (DOMESTIC SHORTHAIR)	CB	99.2089	84.6901	93.9097						neg			0.2442	0.0188361									0	neg
40	18	2020-10-28	FN	2010-03-01	10.6605	CAT	DSH (DOMESTIC SHORTHAIR)	CB	90.6621	88.1431	63.2393						neg			0.2678	0.0260643									0	neg
40	19	2020-10-22	FN	2017-04-25	3.4935	CAT	BENGAL	CB	86.609	83.6871	80.672						neg			0.378	0.0598162									0	neg
40	20	2020-10-16	M	2012-04-20	8.48814	CAT	DLH (DOMESTIC LONGHAIR)	S6	108.599	106.029	79.5571						neg			0.2184	0.0109342									0	neg
40	21	2020-11-06	M	2020-09-09	0.15847	CAT	DSH (DOMESTIC SHORTHAIR)	IP	97.9936	136.941	116.924						neg			0.2305	0.0146401									0	neg
40	22	2020-10-26	MN	2018-10-29	1.9927	CAT	DSH (DOMESTIC SHORTHAIR)	NN	88.9306	99.315	86.1087						neg			0.1865	0.00116386									0	neg
40	23	2020-11-04	MN	2015-03-08	5.66058	CAT	DSH (DOMESTIC SHORTHAIR)	CB	86.3087	105.269	64.3672						neg			0.2017	0.0058193									0	neg
40	24	2020-09-24	MN	2010-09-26	9.99527	CAT	SHORTHAIR BRITISH (PED)	CB	82.9835	80.8532	55.8619						neg			0.2113	0.00875957									0	neg
40	25	2020-09-30	F	2016-10-01	3.99562	CAT	BRITISH SHORT HAIR	FY	84.5517	88.8638	62.3904						neg			0.223	0.012343									0	neg
40	26	2020-10-07	M	2019-03-26	1.53488	CAT	MAINE COON	WN	81.032	65.9121	59.0989						neg			0.2395	0.0173966									0	neg
40	27	2020-09-30	M	2019-10-02	0.994536	CAT	DLH (DOMESTIC LONGHAIR)	FY	90.3026	95.2034	76.62						neg			0.2427	0.0183767									0	neg
40	28	2020-09-29	FN	2020-04-05	0.483607	CAT	SIBERIAN	SE	77.8037	57.7302	61.0618						neg			2.1346	0.597825									0	neg
40	30	2020-11-13	FN	2006-04-18	14.5729	CAT	DSH (DOMESTIC SHORTHAIR)	CH	103.278	120.743	99.3772						neg			0.2265	0.013415									0	neg
40	32	2020-10-05	M	2012-10-07	7.9927	CAT	DSH (DOMESTIC SHORTHAIR)	EH	75.5634	89.8724	62.3612						neg			0.131	-0.0158346									0	neg
40	33	2020-10-05	F	2005-01-27	15.6879	CAT	DLH (DOMESTIC LONGHAIR)	G6	83.3634	105.177	64.6648						neg			0.151	-0.00970904									0	neg
40	34	2020-09-21	M	2020-04-01	0.472678	CAT	DLH (DOMESTIC LONGHAIR)	ML	89.2629	98.5943	57.0491						neg			0.1681	-0.00447167									0	neg
40	35	2020-10-21	FN	2020-03-23	0.579235	CAT	RAGDOLL	CB	92.5577	95.4518	75.1499						neg			0.141	-0.0127718									0	neg
40	36	2020-11-05	M	2016-11-11	3.98194	CAT	DSH (DOMESTIC SHORTHAIR)	RH	88.169	94.6125	73.5238						neg			0.1552	-0.00842266									0	neg
40	37	2020-12-31	F	2020-05-07	0.650273	CAT	MAINE COON	KA	81.4678	75.2456	112.167						neg			0.1226	-0.0184074									0	neg
40	38	2020-10-01	MN	2017-05-04	3.41136	CAT	DSH (DOMESTIC SHORTHAIR)	CB	86.2094	112.841	105.036						neg			0.1101	-0.0222358									0	neg
40	39	2020-12-29	F	2007-12-28	13.0035	CAT	SIAMESE	SA	59.507	99.3376	46.8422						neg			0.1445	-0.0116998									0	neg
40	40	2020-09-29	M	2019-10-01	0.994536	CAT	SHORTHAIR BRITISH (PED)	FY	84.1668	88.7829	71.1871						neg			0.1274	-0.0169372									0	neg
40	41	2020-10-04	M	2020-04-06	0.494536	CAT	X	AL	90.8869	103.058	75.9942						neg			0.1169	-0.0201531									0	neg
40	42	2020-09-25	F	2015-09-30	4.98723	CAT	DSH (DOMESTIC SHORTHAIR)	HD	80.7399	87.3264	71.0057						neg			0.0916	-0.027902									0	neg
40	44	2020-11-30	M	2020-06-17	0.453552	CAT	MAINE COON	SE	86.8823	84.5565	66.936						neg			0.1182	-0.00842266									0	neg
41	1	2021-11-17	MN	2012-01-14	9.84123	CAT	X	WA	112.36	95.8485	84.831						neg			0.0309	0.00628851									0	neg
41	2	2021-11-15	F	2013-11-04	8.03073	CAT	DSH (DOMESTIC SHORTHAIR)	KA	75.1351	64.6251	86.7924						neg			0.0161	-0.00311249									0	neg
41	3	2021-11-16	FN	2005-12-20	15.9076	CAT	DLH (DOMESTIC LONGHAIR)	G1	67.379	96.8655	112.067						neg			0.012	-0.00571683									0	neg
41	4	2021-11-09	FN	2009-11-11	11.9952	CAT	DSH (DOMESTIC SHORTHAIR)	HP	92.1299	107.438	103.208						neg			0.0139	-0.00450994									0	neg
41	6	2021-11-18	F	2020-07-21	1.32695	CAT	TOYGER	TS	57.2338	18.1922	37.8307						eq			0.012	-0.00571683	≤50	≤50	≤50	≤50					0	neg
41	7	2021-11-17	MN	2008-09-07	13.1924	CAT	DSH (DOMESTIC SHORTHAIR)	KA	61.1598	62.4848	96.4512						neg			0.0219	0.000571683									0	neg
41	8	2021-11-15	0	2012-11-26	8.96797	CAT	DSH (DOMESTIC SHORTHAIR)	G4	59.605	54.6903	79.8053						neg			0.0154	-0.00355714									0	neg
41	9	2021-11-16	FN	2009-11-11	12.0143	CAT	DSH (DOMESTIC SHORTHAIR)	KA	47.6468	66.6591	104.967						neg			0.0131	-0.0050181									0	neg
41	10	2021-11-16	M	2021-09-03	0.20274	CAT	RAGDOLL	NG	80.862	88.7523	108.887						neg			0.008	-0.00825764									0	neg
41	11	2021-11-17	MN	2020-03-20	1.66074	CAT	BENGAL	NW	64.0533	63.2134	64.8903						neg			0.0332	0.00774948									0	neg
41	13	2021-11-05	MN	2021-04-26	0.528767	CAT	ABYSSINIAN	CT	72.7518	44.8543	66.814						neg			0.1426	0.0772407									0	neg
41	14	2021-11-05	FN	2021-03-11	0.654795	CAT	DSH (DOMESTIC SHORTHAIR)	SK	93.0244	135.534	125.646						neg			0.0074	-0.00863876									0	neg
41	15	2021-11-08	0	2019-11-10	1.99544	CAT	DSH (DOMESTIC SHORTHAIR)	EN	79.9556	52.8613	60.2879						neg			0.079	0.0368418									0	neg
41	17	2021-11-09	MN	2020-05-12	1.49384	CAT	SIAMESE	HD	56.2673	47.4575	63.618						neg			0.0118	-0.00584387									0	neg
41	18	2021-11-10	MN	2018-01-01	3.85763	CAT	DSH (DOMESTIC SHORTHAIR)	PR	82.639	84.3655	136.683						neg			0.252	0.146732									0	neg
41	19	2021-11-10	MN	2011-11-12	9.99527	CAT	DSH (DOMESTIC SHORTHAIR)	CF	83.8936	57.582	84.8569						neg			0.2807	0.164962									0	neg
41	20	2021-11-10	FN	2013-11-11	7.99787	CAT	DSH (DOMESTIC SHORTHAIR)	CF	95.1255	72.3892	97.9445						neg			0.0207	-0.000190561									0	neg
41	21	2021-11-07	F	2015-11-10	5.99257	CAT	DSH (DOMESTIC SHORTHAIR)	DG	96.0319	98.8616	103.128						neg			0.0088	-0.00774948									0	neg
41	22	2021-11-10	M	2012-09-07	9.17328	CAT	DSH (DOMESTIC SHORTHAIR)	WA	56.1772	68.0024	85.205						neg			0.0376	0.0105444									0	neg
41	23	2021-11-09	M	2020-11-10	0.99726	CAT	DSH (DOMESTIC SHORTHAIR)	CV	71.3351	47.9356	56.4991						neg			0.0389	0.0113701									0	neg
41	24	2021-11-08	M	2012-06-09	9.41418	CAT	DSH (DOMESTIC SHORTHAIR)	E6	88.1498	46.5164	53.0561						neg			0.1142	0.0592009									0	neg
41	25	2021-11-09	FN	2016-06-11	5.4115	CAT	MAINE COON	SE	65.7942	73.9299	61.2497						neg			0.0233	0.00146097									0	neg
41	27	2021-11-09	FN	2021-03-12	0.663014	CAT	SIAMESE	HD	59.0347	49.1272	70.5604						neg			0.035	0.00889284									0	neg
41	28	2021-11-11	M	2018-11-13	2.99521	CAT	DSH (DOMESTIC SHORTHAIR)	G6	91.0193	75.1214	64.3964						neg			0.0185	-0.00158801									0	neg
41	29	2021-11-10	0	1753-01-01	#NUM!	CAT	NOT SPECIFIED	EX	88.2399	56.5194	117.137						neg			1.2137	0.757607									0	neg
41	30	2021-11-10	MN	2018-11-12	2.99521	CAT	SIBERIAN	EX	92.2019	58.4775	78.8928						neg			0.0392	0.0115607									0	neg
41	31	2021-11-05	MN	2020-07-10	1.32148	CAT	DSH (DOMESTIC SHORTHAIR)	SL	68.6877	61.1491	109.151						neg			0.1657	0.0919139									0	neg
41	33	2021-11-11	MN	2019-05-05	2.52099	CAT	DSH (DOMESTIC SHORTHAIR)	TN	86.607	58.6066	68.3874						neg			0.1126	0.0581846									0	neg
41	34	2021-11-08	F	2021-04-11	0.578082	CAT	DSH (DOMESTIC SHORTHAIR)	WD	97.1425	39.4809	47.5365						neg			0.0798	0.0373499									0	neg
41	35	2021-11-11	MN	2011-11-13	9.99527	CAT	DSH (DOMESTIC SHORTHAIR)	KY	52.8155	112.098	108.375						neg			0.0328	0.00749539									0	neg
41	36	2021-11-09	MN	2016-11-04	5.01186	CAT	DSH (DOMESTIC SHORTHAIR)	WN	57.0176	28.9542	37.9036						neg			0.0628	0.0265515									0	neg
41	37	2021-11-11	F	2021-05-16	0.490411	CAT	RAGDOLL	L3	0.180094	5.10777	0.176383						pos	pos	26.99747	2.2789	1.43422	634	734	5394	1863					5394	pos	848	7891
41	39	2021-11-09	MN	2011-11-11	9.99527	CAT	DLH (DOMESTIC LONGHAIR)	CB	104.58	55.1002	57.1059						neg			0.0733	0.0332211									0	neg
41	40	2021-11-10	MN	2021-05-13	0.49589	CAT	MAINE COON	CB	63.0328	59.8892	61.4755						neg			0.0932	0.0458617									0	neg
41	41	2021-11-23	FN	2020-01-07	1.87688	CAT	DSH (DOMESTIC SHORTHAIR)	WV	89.1764	70.6284	88.4998						neg			0.0892	0.0433208									0	neg
41	42	2021-11-23	MN	2021-04-28	0.572603	CAT	REX	E1	68.8018	69.3306	93.1352						neg			0.4246	0.256368									0	neg
41	43	2021-11-22	0	2007-03-07	14.7125	CAT	BIRMAN	KT	74.2946	58.1891	100.72						neg			0.0623	0.0262339									0	neg
41	44	2021-11-15	MN	2011-11-17	9.99527	CAT	DSH (DOMESTIC SHORTHAIR)	EH	62.7806	66.401	103.21						neg			0.1271	0.067395									0	neg
41	45	2021-11-10	FN	2019-11-16	1.98449	CAT	DLH (DOMESTIC LONGHAIR)	JE	74.973	104.508	112.17						neg			0.0518	0.0195643									0	neg
42	3	2021-03-29	F	2019-03-31	1.99544	CAT	DSH (DOMESTIC SHORTHAIR)	FY	68.5517	317.665	87.3453						neg			0.101	0.0508162									0	neg
42	4	2021-03-29	M	2019-03-31	1.99544	CAT	DSH (DOMESTIC SHORTHAIR)	FY	126.74	282.75	77.0093						neg			0.0941	0.0464333									0	neg
42	5	2021-05-24	M	2020-11-29	0.482192	CAT	SCOTTISH FOLD	EH	66.0073	277.833	77.0578						neg			1.9224	1.20777									0	neg
42	6	2021-05-24	FN	2020-07-16	0.854795	CAT	DSH (DOMESTIC SHORTHAIR)	EH	100.526	54.0795	79.7521						neg			0.1831	0.102966									0	neg
42	7	2021-05-09	MN	2018-05-11	2.99521	CAT	DSH (DOMESTIC SHORTHAIR)	CM	71.6661	99.6702	64.5621						neg			0.0471	0.0165788									0	neg
42	9	2021-01-05	M	2020-10-05	0.252055	CAT	BENGAL	PR	102.163	160.976	57.4811						neg			0.0119	-0.00578035									0	neg
42	15	2020-09-09	MN	2011-05-13	9.32658	CAT	DSH (DOMESTIC SHORTHAIR)	WF	100.951	143.777	57.7081						neg			0.0385	0.0111161									0	neg
42	16	2020-09-21	FN	2008-09-22	11.9954	CAT	ORIENTAL	EH	31.9964	174.204	69.8179						neg			0.2637	0.154164									0	neg
42	17	2020-12-22	F	2016-01-01	4.97263	CAT	NOT SPECIFIED	FY	48.9365	186.794	61.3275						neg			1.1442	0.71346									0	neg
42	18	2020-09-14	M	2008-02-08	12.5976	CAT	DLH (DOMESTIC LONGHAIR)	G6	68.029	196.071	59.2456						neg			1.9708	1.23852									0	neg
42	19	2020-09-17	M	2013-02-21	7.57016	CAT	DSH (DOMESTIC SHORTHAIR)	G6	66.9655	209.493	49.6073						neg			1.1042	0.688052									0	neg
42	20	2020-09-17	F	2010-03-12	10.5182	CAT	NOT SPECIFIED	G6	110.998	283.187	62.9476						neg			1.2388	0.77355									0	neg
42	21	2020-09-02	F	2016-09-20	3.9491	CAT	DSH (DOMESTIC SHORTHAIR)	G6	112.414	321.34	78.0901						neg			2.1355	1.34314									0	neg
42	22	2020-09-17	FN	2020-04-19	0.412568	CAT	ORIENTAL	CB	79.6697	179.274	74.2898						neg			0.0707	0.0315696									0	neg
42	23	2020-09-02	0	1753-01-01	#NUM!	CAT	NOT SPECIFIED	FY	84.5481	176.978	69.7545						neg			0.0507	0.0188655									0	neg
42	24	2020-11-23	MN	2009-07-12	11.3676	CAT	DSH (DOMESTIC SHORTHAIR)	NE	68.5662	148.184	43.8029						neg			1.8124	1.1379									0	neg
42	25	2020-09-18	F	2017-09-11	3.01985	CAT	DSH (DOMESTIC SHORTHAIR)	ST	117.103	208.121	66.87						neg			2.5562	1.61037									0	neg
42	26	2020-11-24	MN	2009-06-27	11.4114	CAT	DSH (DOMESTIC SHORTHAIR)	CB	115.299	252.959	69.4753						neg			1.7111	1.07356									0	neg
42	27	2020-09-21	MN	2010-04-24	10.4114	CAT	DSH (DOMESTIC SHORTHAIR)	CB	99.1107	237.939	66.1784						neg			0.6866	0.422791									0	neg
42	28	2020-09-19	FN	2016-10-24	3.90257	CAT	DSH (DOMESTIC SHORTHAIR)	CB	114.599	268.046	59.8776						neg			0.7112	0.438417									0	neg
42	29	2020-09-19	FN	2008-09-22	11.9899	CAT	TONKINESE	CB	103.71	354.782	89.5228						neg			0.9003	0.558534									0	neg
42	30	2020-09-20	MN	2004-10-23	15.9077	CAT	SIAMESE	CB	82.8457	221.015	88.8806						neg			0.2215	0.127358									0	neg
42	31	2020-09-13	MN	2006-05-17	14.3265	CAT	NOT SPECIFIED	CB	61.2523	216.96	60.1913						neg			0.3243	0.192657									0	neg
42	32	2020-09-02	M	2020-05-06	0.325137	CAT	DSH (DOMESTIC SHORTHAIR)	CA	51.6697	233.099	59.4647						neg			0.0194	-0.00101632									0	neg
42	33	2020-12-01	M	2020-06-25	0.434426	CAT	NOT SPECIFIED	CB	109.358	291.084	70.7384						neg			0.0041	-0.0107349									0	neg
42	34	2020-12-02	MN	2007-07-05	13.4114	CAT	DLH (DOMESTIC LONGHAIR)	CB	87.02	280.454	62.6591						neg			0.0041	-0.0107349									0	neg
42	35	2020-09-03	FN	2015-09-05	4.99544	CAT	SPHINX	CB	71.0054	225.957	53.0329						neg			0.005	-0.0101632									0	neg
42	36	2020-11-25	MN	2020-04-27	0.579235	CAT	NOT SPECIFIED	CB	81.6116	239.853	45.423						neg			0.005	-0.0101632									0	neg
42	37	2020-09-20	MN	2020-03-23	0.494536	CAT	SHORTHAIR BRITISH (PED)	CB	134.051	390.968	76.0059						neg			0.0222	0.000762244									0	neg
42	38	2020-11-25	FN	2017-07-29	3.32649	CAT	DLH (DOMESTIC LONGHAIR)	CB	112.116	144.293	79.9936						neg			0.8343	0.516611									0	neg
42	39	2021-01-07	M	2009-01-13	11.9842	CAT	DSH (DOMESTIC SHORTHAIR)	TN	28.6606	158.536	41.1771						neg			0.0771	0.0356349									0	neg
42	40	2021-01-05	F	2018-07-07	2.49966	CAT	DSH (DOMESTIC SHORTHAIR)	WV	65.3394	227.714	62.7798						neg			0.0676	0.0296005									0	neg
42	43	2020-09-25	F	1753-01-01	#NUM!	CAT	DSH (DOMESTIC SHORTHAIR)	SK	102.78	305.274	48.6183						neg			0.0032	-0.0113066									0	neg
42	45	2020-10-01	M	2007-09-27	13.0117	CAT	DSH (DOMESTIC SHORTHAIR)	G6	141.884	351.959	63.3298						neg			0.0063	-0.00933748									0	neg
43	1	2021-11-11	MN	2018-11-16	2.987	CAT	EGYPTIAN MAU	KY	114.05	177.296	77.592						neg			0.0257	0.0186782									0	neg
43	2	2021-11-09	FN	1753-01-01	#NUM!	CAT	DLH (DOMESTIC LONGHAIR)	BR	0.272265	218.477	78.0008						pos			0.0177	0.00718391	≤50	≤50	≤50	≤50					0	neg
43	3	2021-11-09	MN	1753-01-01	#NUM!	CAT	DLH (DOMESTIC LONGHAIR)	BR	112.413	257.018	70.8329						neg			0.05	0.053592									0	neg
43	4	2021-11-14	0	2021-05-28	0.465753	CAT	SHORTHAIR BRITISH (PED)	SE	89.4103	254.329	44.0116						neg			0.1281	0.165805									0	neg
43	5	2021-11-09	MN	1753-01-01	#NUM!	CAT	DLH (DOMESTIC LONGHAIR)	BR	106.534	288.971	71.7226						neg			0.0197	0.0100575									0	neg
43	6	2021-11-10	MN	1753-01-01	#NUM!	CAT	DLH (DOMESTIC LONGHAIR)	BR	88.572	63.2477	90.0189						neg			0.0239	0.016092									0	neg
43	7	2021-11-15	MN	2006-11-17	14.9952	CAT	DSH (DOMESTIC SHORTHAIR)	HX	68.5892	168.783	99.2209						neg			0.0887	0.109195									0	neg
43	8	2021-11-14	MN	2020-11-16	0.994521	CAT	DSH (DOMESTIC SHORTHAIR)	SW	32.1487	138.327	63.7974						neg			0.0089	-0.00545977									0	neg
43	9	2021-11-12	F	2021-06-17	0.405479	CAT	MAINE COON	WD	42.6847	191.19	68.8488						neg			0.0172	0.00646552									0	neg
43	10	2021-11-11	FN	2021-04-17	0.569863	CAT	DSH (DOMESTIC SHORTHAIR)	WF	73.1568	194.15	63.805						neg			0.0106	-0.00301724									0	neg
43	11	2021-11-13	FN	2010-07-19	11.321	CAT	DSH (DOMESTIC SHORTHAIR)	CB	58.3793	237.313	78.3266						neg			0.0562	0.0625									0	neg
43	12	2021-11-12	F	2018-11-16	2.98973	CAT	DSH (DOMESTIC SHORTHAIR)	HR	3.51437	3.52561	0.130858						pos	pos	28.07288	0.6775	0.955172	74	79	872	95					872	pos
43	13	2021-11-19	MN	2020-07-25	1.31874	CAT	RUSSIAN BLUE	WD	89.55	272.751	71.2426						neg			0.0429	0.0433908									0	neg
43	14	2021-11-19	M	2005-11-01	16.0499	CAT	DSH (DOMESTIC SHORTHAIR)	KA	13.1368	83.7083	81.3323						eq			0.015	0.0033046	≤50	≤50	≤50	≤50					0	neg
43	15	2021-11-19	MN	2014-07-14	7.35113	CAT	DSH (DOMESTIC SHORTHAIR)	DH	25.6574	107.37	87.6559						neg			0.0141	0.00201149									0	neg
43	16	2021-11-19	FN	2005-11-22	15.9924	CAT	DSH (DOMESTIC SHORTHAIR)	KA	67.6041	164.976	60.582						neg			0.0191	0.0091954									0	neg
43	17	2021-11-19	FN	2009-12-21	11.913	CAT	DLH (DOMESTIC LONGHAIR)	G4	27.6026	171.541	59.2538						neg			0.0236	0.0156609									0	neg
43	18	2021-11-16	MN	2019-03-25	2.6469	CAT	DSH (DOMESTIC SHORTHAIR)	DH	4.48879	0.34563	0.131363						pos	pos	24.81496	0.8226	1.16365	348	341	195	74					348	pos
43	19	2021-11-19	F	2020-03-30	1.63885	CAT	RAGDOLL	OX	61.2847	139.274	31.7812						neg			0.0253	0.0181034									0	neg
43	20	2021-11-23	M	2018-11-01	3.06092	CAT	BENGAL	SO	54.0446	193.11	63.276						neg													0	neg
43	21	2021-11-24	F	2021-07-27	0.328767	CAT	DSH (DOMESTIC SHORTHAIR)	BL	130.211	299.438	98.3559						neg			0.0266	0.0199713									0	neg
43	22	2021-11-24	MN	2008-05-27	13.4935	CAT	DSH (DOMESTIC SHORTHAIR)	CB	70.3805	162.365	84.7149						neg			0.033	0.0291667									0	neg
43	23	2021-11-23	MN	2021-04-26	0.578082	CAT	DSH (DOMESTIC SHORTHAIR)	YO	52.5543	163.365	67.0294						neg			0.139	0.181466									0	neg
43	24	2021-11-22	FN	2017-01-25	4.82475	CAT	DSH (DOMESTIC SHORTHAIR)	JE	70.2264	181.847	67.1744						neg			0.0218	0.0130747									0	neg
43	25	2021-11-22	FN	2020-03-27	1.65527	CAT	DLH (DOMESTIC LONGHAIR)	CV	37.9057	198.869	71.7464						neg			0.02	0.0104885									0	neg
43	26	2021-11-24	M	2015-11-26	5.99531	CAT	DSH (DOMESTIC SHORTHAIR)	CV	57.2473	220.281	76.9792						neg			0.3289	0.45431									0	neg
43	28	2021-11-25	MN	2018-06-28	3.41136	CAT	BURMESE	CT	47.3741	213.411	75.5104						neg			0.1057	0.133621									0	neg
43	29	2021-11-24	M	2020-10-19	1.09713	CAT	DSH (DOMESTIC SHORTHAIR)	SE	92.6381	271.068	88.7331						neg			0.1302	0.168822									0	neg
43	34	2021-11-25	M	1753-01-01	#NUM!	CAT	DSH (DOMESTIC SHORTHAIR)	LL	55.9612	279.871	86.411						neg			0.1475	0.193678									0	neg
43	35	2021-11-25	F	1753-01-01	#NUM!	CAT	NOT SPECIFIED	LL	90.0802	379.551	99.2007						neg			0.0592	0.0668103									0	neg
43	36	2021-11-25	MN	2007-11-16	14.0254	CAT	DSH (DOMESTIC SHORTHAIR)	S6	42.5557	196.768	55.2891						neg			0.0593	0.066954									0	neg
43	37	2021-11-25	FN	2010-09-28	11.1595	CAT	SHORTHAIR BRITISH (PED)	EH	50.3976	233.983	88.1192						neg			0.0824	0.100144									0	neg
43	38	2021-11-25	FN	2018-10-28	3.07734	CAT	RAGDOLL	EH	58.5262	128.579	74.8789						neg			0.092	0.113937									0	neg
43	39	2021-11-24	MN	2020-11-26	0.994521	CAT	DSH (DOMESTIC SHORTHAIR)	WD	11.0088	183.045	76.8129						eq			0.086	0.105316	≤50	≤50	≤50	≤50					0	neg
43	40	2021-11-24	0	2021-08-21	0.260274	CAT	DSH (DOMESTIC SHORTHAIR)	WD	47.2236	166.928	69.2485						neg			0.0371	0.0350575									0	neg
43	41	2021-11-26	FN	2009-11-26	12.0006	CAT	DSH (DOMESTIC SHORTHAIR)	CB	90.0086	201.058	78.651						neg			0.099	0.123994									0	neg
43	44	2021-11-28	MN	2018-11-30	2.99521	CAT	BURMESE	CT	73.1318	189.627	38.4272						neg			0.0885	0.108908									0	neg
43	45	2021-11-28	MN	2010-11-19	11.0253	CAT	DSH (DOMESTIC SHORTHAIR)	NW	107.315	226.695	99.8636						neg			0.1261	0.162931									0	neg
44	1	2021-11-26	MN	2005-09-30	16.1567	CAT	DSH (DOMESTIC SHORTHAIR)	NR	59.9887	83.6866	102.094						neg			0.1013	0.127299									0	neg
44	3	2021-11-26	MN	2014-08-01	7.32101	CAT	DSH (DOMESTIC SHORTHAIR)	SO	62.3834	54.0261	96.5419						neg			0.0307	0.0258621									0	neg
44	4	2021-11-23	M	2020-09-03	1.22025	CAT	NORWEGIAN FOREST	CV	37.4316	50.8577	92.489						neg			1.1968	1.70129									0	neg
44	5	2021-11-25	MN	2020-05-31	1.48564	CAT	SIBERIAN	SL	101.338	40.6269	99.6037						neg			0.0751	0.0896552									0	neg
44	7	2021-11-26	M	1753-01-01	#NUM!	CAT	RAGAMUFFIN	PE	22.2648	53.5248	67.1535						neg			0.128	0.165661									0	neg
44	8	2021-10-07	F	2019-10-12	1.98723	CAT	RAGDOLL	FY	43.4088	116.281	114.438						neg			0.1214	0.156178									0	neg
44	9	2021-11-25	FN	2014-11-30	6.987	CAT	DSH (DOMESTIC SHORTHAIR)	WD	40.8586	46.4946	83.8717						neg			0.318	0.438649									0	neg
44	10	2021-11-25	FN	2016-11-29	4.98723	CAT	DOMESTIC MEDIUM HAIR	WD	34.2057	40.7052	84.0544						neg			0.1019	0.128161									0	neg
44	11	2021-10-10	F	2020-10-11	0.99726	CAT	NOT SPECIFIED	FY	38.7724	35.7843	67.7534						neg			0.2311	0.313793									0	neg
44	12	2021-10-06	M	2015-10-12	5.98436	CAT	DSH (DOMESTIC SHORTHAIR)	FY	11.1123	57.4878	111.153						eq			0.6793	0.957759	≤50	≤50	≤50	≤50					0	neg
44	13	2021-11-25	M	2017-11-29	3.98959	CAT	DSH (DOMESTIC SHORTHAIR)	RH	70.9455	43.6491	114.535						neg			0.3411	0.471839									0	neg
44	14	2021-11-25	MN	2020-11-29	0.989041	CAT	BRITISH SHORT HAIR	FY	44.3554	81.4668	85.5698						neg			0.1179	0.151149									0	neg
44	15	2021-11-28	M	2021-05-15	0.539726	CAT	DSH (DOMESTIC SHORTHAIR)	LL	64.1693	66.4791	86.4858						neg			0.1951	0.262069									0	neg
44	16	2021-11-28	F	2021-05-15	0.539726	CAT	DSH (DOMESTIC SHORTHAIR)	LL	91.9956	60.3601	80.5482						neg			0.0988	0.123707									0	neg
44	17	2021-11-28	M	2021-05-15	0.539726	CAT	DSH (DOMESTIC SHORTHAIR)	LL	50.4961	46.6069	70.3617						neg			0.8357	1.18247									0	neg
44	18	2021-11-26	MN	2021-05-21	0.517808	CAT	DSH (DOMESTIC SHORTHAIR)	CB	16.9339	36.696	74.7798						eq			0.2484	0.338649	≤50	≤50	≤50	≤50					0	neg
44	20	2021-11-29	FN	2020-02-18	1.77839	CAT	DSH (DOMESTIC SHORTHAIR)	N1	20.8785	27.0771	81.0048						neg			0.1048	0.132328									0	neg
44	21	2021-11-24	MN	2012-10-31	9.06378	CAT	DSH (DOMESTIC SHORTHAIR)	G6	71.7017	55.2644	122.737						neg			0.1156	0.147845									0	neg
44	22	2021-11-29	M	2018-07-02	3.41136	CAT	DSH (DOMESTIC SHORTHAIR)	NG	43.575	80.8835	91.7907						neg			0.1548	0.204167									0	neg
44	23	2021-11-30	MN	2020-06-02	1.49384	CAT	DSH (DOMESTIC SHORTHAIR)	DA	11.5896	35.9227	47.1011						eq			1.7888	2.55187	61	≤50	≤50	≤50					61	pos
44	24	2021-11-27	M	2020-11-27	1	CAT	MAINE COON	SW	27.3544	65.0812	86.4086						neg													0	neg
44	25	2021-11-30	FN	2019-01-09	2.89051	CAT	DSH (DOMESTIC SHORTHAIR)	SG	13.6303	52.7794	76.0856						eq			0.0714	0.0843391	≤50	≤50	≤50	≤50					0	neg
44	26	2021-11-26	MN	1753-01-01	#NUM!	CAT	DSH (DOMESTIC SHORTHAIR)	TN	35.0665	43.9228	82.9212						neg			0.0655	0.0758621									0	neg
44	27	2021-11-26	F	2019-09-02	2.23358	CAT	DSH (DOMESTIC SHORTHAIR)	KT	11.1686	31.8808	70.1732						eq			0.0234	0.0153736	≤50	≤50	≤50	≤50					0	neg
44	28	2021-11-26	F	2019-09-02	2.23358	CAT	DSH (DOMESTIC SHORTHAIR)	KT	23.6458	47.6085	91.4524						neg			0.0395	0.0385057									0	neg
44	29	2021-11-29	MN	2013-12-01	7.99513	CAT	NORWEGIAN FOREST	WD	43.2613	46.3975	103.561						neg			0.0484	0.0512931									0	neg
44	30	2021-10-05	M	2021-05-08	0.410959	CAT	DSH (DOMESTIC SHORTHAIR)	FY	43.8646	109.949	104.274						neg			1.278	1.81796									0	neg
44	31	2021-11-17	F	2019-11-19	1.99544	CAT	RAGDOLL	WD	23.6271	74.9654	81.1482						neg			0.037	0.0349138									0	neg
44	32	2021-11-17	FN	2018-05-21	3.4935	CAT	RAGDOLL	NW	30.9477	57.3646	68.0367						neg			0.0629	0.0721264									0	neg
44	33	2021-11-17	MN	2020-04-19	1.57866	CAT	DSH (DOMESTIC SHORTHAIR)	CB	24.6005	42.5547	68.0297						neg			0.0149	0.00316092									0	neg
44	34	2021-11-29	0	1753-01-01	#NUM!	CAT	NOT SPECIFIED	FY	46.5381	49.9903	87.6448						neg			0.0131	0.000574713									0	neg
44	35	2021-11-28	F	2021-03-03	0.739726	CAT	DSH (DOMESTIC SHORTHAIR)	LS	24.6031	49.719	80.6032						neg			0.0713	0.0841954									0	neg
44	36	2021-11-30	MN	2014-11-02	7.07734	CAT	SHORTHAIR BRITISH (PED)	EX	38.3541	39.1422	79.5959						neg			0.049	0.0521552									0	neg
44	37	2021-11-30	FN	2020-06-24	1.43365	CAT	RAGDOLL	BS	27.3624	55.5193	100.279						neg			0.0386	0.0372126									0	neg
44	38	2021-12-01	MN	2013-12-02	7.99787	CAT	BIRMAN	KT	37.1688	96.4036	92.4053						neg			0.0336	0.0300287									0	neg
44	39	2021-12-01	MN	2007-12-03	13.9953	CAT	BIRMAN	KT	11.7049	0.569354	14.2388						pos	pos	9.752218	0.6685	0.942241	67	98	<50	<50					98	pos
44	40	2021-11-30	MN	1753-01-01	#NUM!	CAT	DSH (DOMESTIC SHORTHAIR)	TN	70.4038	58.3097	95.9594						neg			0.0691	0.0810345									0	neg
44	41	2021-11-30	M	1753-01-01	#NUM!	CAT	DSH (DOMESTIC SHORTHAIR)	TN	77.8424	54.5639	94.3123						neg			0.0181	0.00775862									0	neg
44	43	2021-12-01	MN	2020-12-02	0.99726	CAT	DSH (DOMESTIC SHORTHAIR)	N1	61.182	57.2948	116.366						neg			0.0287	0.0229885									0	neg
44	45	2021-12-02	M	2007-10-15	14.1321	CAT	DSH (DOMESTIC SHORTHAIR)	G6	106.465	57.0156	115.703						neg			0.0329	0.029023									0	neg
45	1	2021-11-16	MN	2015-04-05	6.61674	CAT	DSH (DOMESTIC SHORTHAIR)	SK	157.388	34.3799	79.6619						neg			0.0671	-0.0156809									0	neg
45	2	2021-11-10	M	2014-11-19	6.97604	CAT	SHORTHAIR BRITISH (PED)	SG		31.7753	100.605						neg			0.8654	0.460291									0	neg
45	4	2021-06-25	MN	2010-04-30	11.154	CAT	DSH (DOMESTIC SHORTHAIR)	CB	75.3155	21.3443	31.7984						neg			0.0178	-0.0450751									0	neg
45	5	2021-11-16	MN	2021-02-19	0.739726	CAT	PERSIAN (LONGHAIR)	BA	71.1453	37.5652	87.4616						neg			0.042	-0.0306463									0	neg
45	6	2021-11-17	M	2019-01-20	2.82482	CAT	DSH (DOMESTIC SHORTHAIR)	E6	116.273	119.549	128.258						neg			0.1238	0.0181254									0	neg
45	7	2021-11-18	M	2013-11-19	7.99787	CAT	DSH (DOMESTIC SHORTHAIR)	CH	68.6682	69.2671	92.1616	accidentally recorded as pos to both hence additional tests					neg	neg	0.426489	0.0806	-0.00763177	<50	<50	<50	<50					0	neg
45	8	2021-11-17	FN	1753-01-01	#NUM!	CAT	DSH (DOMESTIC SHORTHAIR)	TN	52.9592	52.4706	73.5451						neg			0.2023	0.0649296									0	neg
45	9	2021-11-18	MN	1753-01-01	#NUM!	CAT	DSH (DOMESTIC SHORTHAIR)	TN	147.982	53.7936	97.8859						neg			0.125	0.0188409									0	neg
45	10	2021-11-17	MN	1753-01-01	#NUM!	CAT	DSH (DOMESTIC SHORTHAIR)	TN	71.0277	17.5499	90.6635						eq			0.1938	0.0598617	≤50	≤50	64	≤50					64	pos
45	11	2021-11-18	F	2021-07-21	0.328767	CAT	RAGDOLL	WD	96.4804	49.6977	94.8358						neg			0.0337	-0.035595									0	neg
45	12	2021-11-18	MN	2018-11-20	2.99521	CAT	BURMESE	WD	0.415458	0.126812	0.214514						pos	pos	51.3	3.0432	1.75876	994	686	1703	840					1703	pos
45	15	2021-11-18	0	1753-01-01	#NUM!	CAT	NOT SPECIFIED	PH	100.29	69.8518	91.0428						neg			0.1953	0.060756									0	neg
45	16	2021-11-19	MN	2021-04-23	0.575342	CAT	DSH (DOMESTIC SHORTHAIR)	CH	83.7893	49.5255	93.9377						neg			0.2611	0.0999881									0	neg
45	17	2021-11-21	FN	2020-11-22	0.99726	CAT	MAINE COON	CB	104.186	51.5704	91.6098						neg			0.1472	0.0320773									0	neg
45	18	2021-11-19	M	2019-11-23	1.98996	CAT	NEBELUNG	WD	86.4937	25.3219	60.9599						neg			0.0966	0.00190794									0	neg
45	19	2021-11-21	FN	2018-07-04	3.38398	CAT	DLH (DOMESTIC LONGHAIR)	PE	60.9077	42.793	80.8593						neg			0.1079	0.00864536									0	neg
45	20	2021-11-18	MN	2020-05-21	1.49384	CAT	DSH (DOMESTIC SHORTHAIR)	KT	98.542	52.2249	91.1387						neg			0.1166	0.0138326									0	neg
45	21	2021-11-21	M	2016-03-24	5.66058	CAT	DSH (DOMESTIC SHORTHAIR)	FY	103.339	43.3167	89.9392						neg			0.0705	-0.0136537									0	neg
45	22	2021-11-19	M	2015-11-23	5.98983	CAT	DSH (DOMESTIC SHORTHAIR)	CH	79.9091	91.9005	102.522						neg			3.7063	2.15413									0	neg
45	24	2021-11-21	FN	2008-11-22	12.9953	CAT	DSH (DOMESTIC SHORTHAIR)	EX	45.6847	54.3089	123.167						neg			1.9852	1.12795									0	neg
45	27	2021-11-19	M	2021-07-13	0.353425	CAT	DSH (DOMESTIC SHORTHAIR)	WD	85.6549	47.145	84.5053						neg			0.7631	0.399296									0	neg
45	28	2021-11-20	FN	2021-05-25	0.490411	CAT	DSH (DOMESTIC SHORTHAIR)	LN	93.141	52.0991	91.467						neg			0.2376	0.0859766									0	neg
45	29	2021-11-20	MN	2021-05-25	0.490411	CAT	DSH (DOMESTIC SHORTHAIR)	LN	72.0154	50.3193	99.6524						neg			0.1954	0.0608156									0	neg
45	31	2021-11-22	MN	2020-12-24	0.912329	CAT	DLH (DOMESTIC LONGHAIR)	CB	97.8522	67.3804	111.615						neg			0.1747	0.0484736									0	neg
45	32	2021-11-22	MN	2010-11-24	10.9952	CAT	NORWEGIAN FOREST	EX	88.0223	49.1111	85.4255						neg			1.0474	0.568805									0	neg
45	33	2021-11-22	M	1753-01-01	#NUM!	CAT	DSH (DOMESTIC SHORTHAIR)	PH	118.045	14.15	46.8213						eq			0.1617	0.0407226	≤50	≤50	≤50	≤50					0	neg
45	34	2021-11-22	MN	2020-11-23	0.99726	CAT	RAGDOLL	CB	88.8845	55.8266	114.003						neg			0.1178	0.0145481									0	neg
45	35	2021-11-23	MN	2018-11-25	2.99521	CAT	DSH (DOMESTIC SHORTHAIR)	CH	100.212	49.2584	54.2189						neg			2.7307	1.57244									0	neg
45	36	2021-11-22	M	2020-11-24	0.994521	CAT	DLH (DOMESTIC LONGHAIR)	NR	63.7454	40.2567	73.0492						neg			0.1632	0.041617									0	neg
45	38	2021-11-22	0	2021-01-24	0.827397	CAT	SHORTHAIR BRITISH (PED)	KA	89.3627	76.9922	93.4094						neg			0.3671	0.163189									0	neg
45	39	2021-11-23	FN	2018-11-26	2.99247	CAT	DSH (DOMESTIC SHORTHAIR)	CV	93.9171	66.4708	86.6988						neg			0.1121	0.0111495									0	neg
45	40	2021-11-19	F	2021-01-15	0.843836	CAT	RUSSIAN BLUE	SE	158.768	76.106	86.6753						neg			0.0614	-0.0190794									0	neg
45	42	2021-05-26	F	2021-03-02	0.232877	CAT	RAGDOLL	BH	133.621	49.0661	99.9062						neg			0.0701	-0.0138922									0	neg
45	43	2021-11-20	M	2018-12-27	2.89938	CAT	MAINE COON	BT	38.6063	29.4568	77.6926						neg			0.262	0.100525									0	neg
45	44	2021-05-29	MN	2013-07-04	7.90204	CAT	SIBERIAN FOREST CAT	NE	118.915	49.0656	100.783						neg			0.0551	-0.0228357									0	neg
45	45	2022-01-04	M	2021-04-07	0.745205	CAT	SHORTHAIR BRITISH (PED)	GU	101.144	53.0572	81.6091						neg	pos	2.51	0.5289	0.259659	≤50	≤50	≤50	74					74	pos
46	1	2020-11-17	MN	2017-11-21	2.98973	CAT	DLH (DOMESTIC LONGHAIR)	ML	100.391	67.0642	46.3863						neg			0.0416	-0.0308848									0	neg
46	3	2020-10-25	M	2017-10-30	2.987	CAT	NOT SPECIFIED	RH	75.8949	94.6738	68.4315						neg			0.0349	-0.0348796									0	neg
46	4	2020-11-17	F	2012-02-21	8.73723	CAT	NEBELUNG	CB	76.7326	120.15	72.044						neg			0.0536	-0.02373									0	neg
46	5	2020-11-02	0	2020-06-05	0.409836	CAT	DSH (DOMESTIC SHORTHAIR)	BD	85.9166	91.5292	72.1199						neg			0.0371	-0.0335679									0	neg
46	7	2020-10-22	MN	2018-09-16	2.09945	CAT	SHORTHAIR BRITISH (PED)	CM	84.3151	96.1439	79.6471						neg			0.1139	0.0122228									0	neg
46	8	2020-12-08	M	2019-07-26	1.37073	CAT	DSH (DOMESTIC SHORTHAIR)	G6	56.9738	75.6719	51.6104						neg			0.0421	-0.0305867									0	neg
46	9	2020-12-21	M	2011-12-25	8.98987	CAT	RAGDOLL	FY	43.4629	69.3063	42.6834						neg			0.0389	-0.0324946									0	neg
46	10	2021-09-06	0	1753-01-01	#NUM!	CAT	DSH (DOMESTIC SHORTHAIR)	NG	60.8241	103.908	61.0594						neg			0.0354	-0.0345814									0	neg
46	12	2021-09-21	FN	2016-09-15	5.0146	CAT	NOT SPECIFIED	EH	82.9219	116.748	89.1936						neg			0.0253	-0.0406034									0	neg
46	13	2021-09-26	M	2021-06-18	0.273973	CAT	NOT SPECIFIED	EH	17.6515	52.1152	0.138297						pos	pos	11.8	0.7161	0.371274	≤50	≤50	335.936	≤50					335.936	pos
46	14	2021-09-26	MN	2021-06-18	0.273973	CAT	DSH (DOMESTIC SHORTHAIR)	EH	78.0737	101.694	85.2374						neg			0.0947	0.000775101									0	neg
46	15	2021-09-23	FN	2021-04-20	0.427397	CAT	MAINE COON	BS	70.8612	106.067	74.0753						neg			0.9108	0.48736									0	neg
46	17	2021-08-31	F	2021-07-02	0.164384	CAT	DSH (DOMESTIC SHORTHAIR)	BS	107.255	76.8556	50.4728						neg			0.0175	-0.045254									0	neg
46	18	2021-09-01	MN	2020-07-02	1.16553	CAT	BRITISH SHORT HAIR	SN	52.7803	104.966	66.9238						neg			0.0369	-0.0336871									0	neg
46	19	2021-09-22	M	1753-01-01	#NUM!	CAT	DSH (DOMESTIC SHORTHAIR)	PH	113.638	91.4392	80.612						neg			0.0126	-0.0481755									0	neg
46	20	2021-09-27	F	2017-09-28	3.99781	CAT	SIBERIAN	FY	57.8457	96.8956	59.7172						neg			0.8681	0.461901									0	neg
46	21	2021-09-22	0	2011-05-27	10.3238	CAT	SHORTHAIR BRITISH (PED)	CH	104.374	132.706	83.0078						neg			0.0595	-0.0202123									0	neg
46	22	2021-07-07	MN	2011-07-10	9.99253	CAT	DLH (DOMESTIC LONGHAIR)	CB	59.8294	96.6731	83.9032						neg			0.0221	-0.0425113									0	neg
46	23	2021-09-26	F	2010-09-28	10.9952	CAT	DSH (DOMESTIC SHORTHAIR)	FY	71.8331	104.747	79.3226						neg			0.02	-0.0437634									0	neg
46	24	2021-09-28	FN	2014-06-01	7.32649	CAT	DSH (DOMESTIC SHORTHAIR)	AL	75.8591	113.055	66.6808						neg			0.0172	-0.0454329									0	neg
46	25	2021-08-24	FN	1753-01-01	#NUM!	CAT	DSH (DOMESTIC SHORTHAIR)	WR	93.8928	62.2971	51.4297						neg			0.1748	0.0485333									0	neg
46	26	2021-09-06	FN	2014-11-04	6.83915	CAT	PERSIAN (LONGHAIR)	BD	93.8773	69.294	50.0092						neg			0.0091	-0.0502623									0	neg
46	27	2021-09-05	F	2021-05-22	0.290411	CAT	SHORTHAIR BRITISH (PED)	RM	68.6669	105.401	79.6248						neg			0.1359	0.0253399									0	neg
46	28	2021-08-24	FN	1753-01-01	#NUM!	CAT	DSH (DOMESTIC SHORTHAIR)	WR	72.1284	110.087	82.9974						neg			0.0229	-0.0420343									0	neg
46	29	2021-08-31	MN	2014-11-03	6.82546	CAT	DEVON REX	CB	112.14	129.358	95.7695						neg			0.0192	-0.0442404									0	neg
46	30	2021-09-02	M	2009-09-06	11.9897	CAT	DSH (DOMESTIC SHORTHAIR)	FY	76.2039	105.938	79.9229						neg			0.0177	-0.0451347									0	neg
46	31	2021-09-01	FN	2018-09-04	2.99247	CAT	DSH (DOMESTIC SHORTHAIR)	LL	0.124438	0.422666	14.8362						pos	pos	33.8	0.3953	0.180002	88.8508	141.15	55.2569	<50					141.15	pos
46	32	2021-09-02	MN	2019-04-08	2.40328	CAT	DSH (DOMESTIC SHORTHAIR)	PE	65.8479	96.5269	63.6454						neg			0.0147	-0.0469234									0	neg
46	34	2021-08-22	0	2010-08-24	10.9952	CAT	DSH (DOMESTIC SHORTHAIR)	CT	81.5165	134.7	79.8438						neg			0.0117	-0.0487121									0	neg
46	36	2021-06-30	F	2021-03-25	0.265753	CAT	DSH (DOMESTIC SHORTHAIR)	CB	73.3793	135.804	82.529						neg			0.0091	-0.0502623									0	neg
46	37	2021-07-04	FN	2021-03-15	0.30411	CAT	DSH (DOMESTIC SHORTHAIR)	HA	87.6595	80.6156	66.8591						neg			0.0073	-0.0513356									0	neg
46	38	2021-07-01	M	2021-03-29	0.257534	CAT	DSH (DOMESTIC SHORTHAIR)	HA	82.0208	78.4578	61.7876						neg			0.0086	-0.0505605									0	neg
46	39	2021-07-01	F	2021-03-29	0.257534	CAT	DSH (DOMESTIC SHORTHAIR)	HA	75.21	113.895	70.8425						neg			0.0258	-0.0403053									0	neg
46	40	2021-07-05	M	2012-05-04	9.16781	CAT	DSH (DOMESTIC SHORTHAIR)	E6	76.931	102.048	68.7904						neg			0.0781	-0.00912235									0	neg
46	41	2021-07-02	M	2021-03-15	0.29863	CAT	SHORTHAIR BRITISH (PED)	RM	74.0502	135.384	82.7081						neg			0.0085	-0.0506201									0	neg
46	42	2020-09-28	F	2010-10-07	9.97611	CAT	DSH (DOMESTIC SHORTHAIR)	WS	53.5164	131.061	76.5966						neg			0.0131	-0.0478774									0	neg
46	43	2020-06-16	0	1753-01-01	#NUM!	CAT	NOT SPECIFIED	EH												0.0103	-0.0495469									0	neg
47	1	2021-10-27	M	2021-08-29	0.161644	CAT	DSH (DOMESTIC SHORTHAIR)	LS	69.2273	104.954	124.431	106.861					neg			0.0198	9.05961e-05									0	neg
47	3	2021-12-02	M	2019-12-03	1.99818	CAT	DSH (DOMESTIC SHORTHAIR)	IP	76.3472	56.467	145.318	138.368					neg			0.0335	0.0125023									0	neg
47	4	2021-12-02	MN	2018-11-11	3.05818	CAT	DON SPHYNX	SW	81.2855	93.1476	119.979	122.682					neg			0.1025	0.0750136									0	neg
47	5	2021-12-03	F	2014-07-08	7.40589	CAT	DSH (DOMESTIC SHORTHAIR)	WA	104.357	103.732	154.423	136.515					neg			0.0155	-0.00380504									0	neg
47	6	2021-12-03	F	2016-12-06	4.98996	CAT	SHORTHAIR BRITISH (PED)	DY	140.199	136.996	92.8027	73.9936					neg			0.0227	0.00271788									0	neg
47	7	2021-12-03	F	2021-02-05	0.824658	CAT	SHORTHAIR BRITISH (PED)	EN	64.4	83.1113	97.86	52.8123					neg			0.2363	0.196231									0	neg
47	8	2021-12-03	FN	2008-12-06	12.9898	CAT	DSH (DOMESTIC SHORTHAIR)	LE	88.902	125.89	151.657	124.864					neg			0.026	0.00570756									0	neg
47	9	2021-11-30	MN	2017-05-03	4.57831	CAT	DSH (DOMESTIC SHORTHAIR)	LA	74.1329	87.3257	122.067	117.812					neg			0.0252	0.00498279									0	neg
47	10	2021-12-02	M	2021-05-08	0.569863	CAT	DSH (DOMESTIC SHORTHAIR)	KY	57.672	78.2144	119.219	126.914					neg			0.0254	0.00516398									0	neg
47	13	2021-12-05	F	2021-10-07	0.161644	CAT	DSH (DOMESTIC SHORTHAIR)	FY	92.1092	106.402	162.43	167.619					neg			0.0536	0.0307121									0	neg
47	14	2021-12-03	M	2021-07-13	0.391781	CAT	BENGAL	KT	38.6178	99.5026	131.208	80.9843					neg			0.0471	0.0248233									0	neg
47	15	2021-12-06	F	2019-04-09	2.66058	CAT	SHORTHAIR BRITISH (PED)	BT	69.0182	109.006	126.692	25.4679					neg			0.2191	0.180649									0	neg
47	16	2021-12-02	F	2020-12-07	0.986301	CAT	DSH (DOMESTIC SHORTHAIR)	SW	46.3192	50.6775	82.3615	78.5365					neg			0.1318	0.101558									0	neg
47	17	2021-12-06	F	2018-03-10	3.74264	CAT	DSH (DOMESTIC SHORTHAIR)	BN	48.932	60.0445	93.5487	111.832					neg			0.0459	0.0237362									0	neg
47	18	2021-12-02	M	2018-04-13	3.6386	CAT	SHORTHAIR BRITISH (PED)	DE	81.083	55.4681	83.2418	86.3901					neg			0.062	0.0383222									0	neg
47	20	2021-12-07	F	2008-11-02	13.0939	CAT	DSH (DOMESTIC SHORTHAIR)	G6	52.7533	91.9897	143.895	138.749					neg			0.099	0.0718427									0	neg
47	21	2021-12-07	F	2019-12-08	1.99818	CAT	DSH (DOMESTIC SHORTHAIR)	LS	67.6073	95.1721	177.858	145.803					neg			0.1756	0.141239									0	neg
47	22	2021-12-07	M	2021-04-08	0.665753	CAT	DSH (DOMESTIC SHORTHAIR)	LS	67.6008	103.835	88.9932	98.2999					neg			0.229	0.189618									0	neg
47	24	2021-12-04	FN	2018-11-22	3.03354	CAT	RAGDOLL	GU	64.8507	64.7961	79.4461	110.313					neg			0.1163	0.0875159									0	neg
47	25	2021-12-06	MN	2019-12-09	1.9927	CAT	RUSSIAN BLUE	B9	38.866	60.7642	85.9249	66.6196					neg			0.3986	0.343269									0	neg
47	26	2021-12-03	MN	2007-06-01	14.5072	CAT	BENGAL	BN	52.2634	141.371	175.926	185.598					neg			0.1299	0.0998369									0	neg
47	27	2021-12-06	FN	2011-02-06	10.8303	CAT	DSH (DOMESTIC SHORTHAIR)	KA	63.1197	96.9077	152.467	147.938					neg			0.148	0.116235									0	neg
47	28	2021-12-07	M	2018-12-09	2.99521	CAT	DSH (DOMESTIC SHORTHAIR)	S7	80.7238	52.7913	144.086	137.197					neg			0.1761	0.141692									0	neg
47	29	2021-12-05	0	2020-12-08	0.991781	CAT	NOT SPECIFIED	SG	93.5006	110.126	183.3	165.03					neg			0.5284	0.460862									0	neg
47	30	2021-12-06	0	2021-10-27	0.109589	CAT	DSH (DOMESTIC SHORTHAIR)	CA	86.7986	121.268	74.127	9.18454					pos	neg	0.657161	0.1058	0.0780033	<50	<50	<50	<50					0	neg
47	31	2021-12-07	MN	2015-04-10	6.66054	CAT	DSH (DOMESTIC SHORTHAIR)	EH	90.8093	76.9462	83.0634	87.5964					neg			0.888	0.786646									0	neg
47	32	2021-12-07	F	2021-06-09	0.49589	CAT	SHORTHAIR BRITISH (PED)	EH	101.457	72.0477	104.844	125.952					neg			0.2403	0.199855									0	neg
47	33	2021-12-03	MN	2020-12-08	0.986301	CAT	DSH (DOMESTIC SHORTHAIR)	WD	67.5158	85.9082	114.328	111.301					neg			0.1147	0.0860663									0	neg
47	34	2021-12-07	0	2021-03-10	0.745205	CAT	DSH (DOMESTIC SHORTHAIR)	LS	30.0216	64.9308	86.9493	109.998					neg			0.2107	0.173039									0	neg
47	35	2021-12-07	0	2009-10-09	12.1622	CAT	DSH (DOMESTIC SHORTHAIR)	LS	16.8594	79.4283	156.141	117.367					neg			0.4465	0.386664	<50	<50	<50	<50					0	neg
47	36	2021-12-08	FN	2020-04-06	1.67168	CAT	MAINE COON	SN	44.6469	27.3819	122.053	29.5311					neg			2.0862	1.87217									0	neg
47	37	2021-12-06	MN	2021-02-16	0.80274	CAT	BENGAL	MK	66.118	12.6588	110.724	145.469					eq			0.3674	0.315003	≤50	≤50	≤50	≤50					0	neg
47	38	2021-12-08	MN	2018-07-11	3.41136	CAT	SHORTHAIR BRITISH (PED)	EH	73.7801	95.5307	38.3982	117.273					neg			0.162	0.128918									0	neg
47	39	2021-12-07	MN	2017-02-18	4.80011	CAT	SHORTHAIR BRITISH (PED)	JE	35.8417	55.3237	53.3095	82.0001					neg			2.0234	1.81527									0	neg
47	40	2021-12-08	F	2021-05-10	0.580822	CAT	SHORTHAIR BRITISH (PED)	W1	90.4174	66.0692	89.4804	100.894					neg			0.178	0.143414									0	neg
47	41	2021-12-08	MN	2012-08-10	9.32658	CAT	DSH (DOMESTIC SHORTHAIR)	CB	79.7831	95.5202	115.464	139.398					neg			0.0816	0.056079									0	neg
47	42	2021-12-08	MN	2013-05-10	8.58108	CAT	RAGDOLL	CB	73.3555	76.3757	140.203	132.4					neg			0.1562	0.123664									0	neg
47	44	2021-12-08	0	1753-01-01	#NUM!	CAT	NOT SPECIFIED	NE	61.7676	43.516	134.829	22.6674					neg			0.1285	0.0985686									0	neg
47	45	2021-12-08	F	2021-06-10	0.49589	CAT	SHORTHAIR BRITISH (PED)	CH	80.9393	84.9873	185.224	139.202					neg			1.9562	1.75439									0	neg
48	1	2021-12-07	FN	2019-12-11	1.98996	CAT	SHORTHAIR BRITISH (PED)	WD	55.5165	76.3494	67.389	105.519					neg			0.1016	0.0741982									0	neg
48	2	2021-12-09	MN	2020-07-11	1.41176	CAT	DSH (DOMESTIC SHORTHAIR)	SL	114.031	63.6081	53.7979	95.1429					neg			0.1103	0.0820801									0	neg
48	4	2021-12-08	MN	2017-05-11	4.57831	CAT	DSH (DOMESTIC SHORTHAIR)	BD	0.138062	0.142305	0.347263	35.7589					pos	pos	27.61343	1.58	1.41357	129	125	53	<50					129	pos
48	5	2021-12-09	FN	2020-04-11	1.66074	CAT	DSH (DOMESTIC SHORTHAIR)	SL	91.2706	61.2378	41.6657	79.6219					neg			0.1709	0.136981									0	neg
48	6	2021-12-08	FN	2021-06-11	0.493151	CAT	MAINE COON	DN	21.1787	0.101338	0.333036	0.121213					pos	neg	0.887199	0.1791	0.14441	≤50	≤50	67	83					83	pos
48	7	2021-12-09	MN	2021-06-11	0.49589	CAT	RAGDOLL	EH	22.0504	52.5133	50.6564	57.9753					neg			0.1471	0.115419									0	neg
48	8	2021-12-09	M	2021-04-11	0.663014	CAT	BENGAL	SW	21.4903	46.3655	49.8448	53.9714					neg			0.1504	0.118409									0	neg
48	9	2021-12-01	MN	2018-11-04	3.07461	CAT	DSH (DOMESTIC SHORTHAIR)	W1	17.4234	72.8033	53.2198	72.475					neg			0.3708	0.318083	<50	<50	<50	<50					0	neg
48	10	2021-12-02	0	2014-12-04	6.99521	CAT	RAGDOLL	LS	35.3596	92.4471	49.7782	100.877					neg			0.1075	0.0795434									0	neg
48	11	2021-11-27	F	2020-09-03	1.23119	CAT	DLH (DOMESTIC LONGHAIR)	SE	38.9452	40.8422	21.9907	43.4831					neg			0.1408	0.109712									0	neg
48	12	2021-12-02	M	1753-01-01	#NUM!	CAT	DSH (DOMESTIC SHORTHAIR)	CF	59.9227	48.9665	21.6208	28.1682					neg			0.335	0.28565									0	neg
48	13	2021-11-30	M	2019-02-03	2.82208	CAT	SPHINX	L2	0.990099	0.725898	1.77059	2.28778					pos	pos	28.99683	3.4124	3.07365	65	95	216	71					216	pos
48	14	2021-12-01	M	2016-12-03	4.9927	CAT	DSH (DOMESTIC SHORTHAIR)	CH	106.217	76.8575	114.069	100.657					neg			0.2011	0.164341									0	neg
48	15	2021-12-02	F	1753-01-01	#NUM!	CAT	DSH (DOMESTIC SHORTHAIR)	LL	61.2441	66.8861	81.9579	82.7724					neg			0.1888	0.153198									0	neg
48	17	2021-11-30	M	2012-09-19	9.19518	CAT	SHORTHAIR BRITISH (PED)	M3	29.699	69.0279	54.173	73.8933					neg			0.1017	0.0742888									0	neg
48	18	2021-12-02	F	2014-04-24	7.60849	CAT	BENGAL	G6	49.4694	67.8851	34.4042	72.1124					neg			0.1037	0.0761007									0	neg
48	19	2021-12-01	0	1753-01-01	#NUM!	CAT	NOT SPECIFIED	FY	83.9296	60.6477	46.7026	91.2345					neg			0.1504	0.118409									0	neg
48	20	2021-12-16	FN	1753-01-01	#NUM!	CAT	BRITISH SHORT HAIR	BL	74.0089	14.8191	17.1497	41.2602					eq	neg	0.271229	0.337	0.287461	<50	<50	<50	<50					0	neg
48	22	2021-12-31	MN	2003-06-04	18.5756	CAT	DSH (DOMESTIC SHORTHAIR)	G4	76.5453	66.8013	90.9802	96.9					neg			0.2598	0.217521									0	neg
48	23	2021-12-30	M	2008-12-01	13.0774	CAT	DSH (DOMESTIC SHORTHAIR)	HU	8.55982	46.7327	69.2708	61.7796					pos			0.1049	0.0771879	<50	<50	<50	<50					0	neg
48	24	2021-12-31	FN	2007-07-06	14.488	CAT	DSH (DOMESTIC SHORTHAIR)	G4	52.9447	108.852	51.9096	78.0184					neg			1.7922	1.60582									0	neg
48	25	2021-11-26	F	2019-07-26	2.33759	CAT	MAINE COON	G6	58.9168	98.043	52.3015	68.0226					neg			0.0431	0.0211995									0	neg
48	26	2021-12-31	FN	2004-08-05	17.4032	CAT	DSH (DOMESTIC SHORTHAIR)	G4	61.7412	60.9711	32.4487	87.9503					neg			0.0373	0.0159449									0	neg
48	27	2021-12-31	F	2005-06-01	16.5838	CAT	DSH (DOMESTIC SHORTHAIR)	G4	90.955	55.8575	28.0138	86.3067					neg			0.0645	0.0405871									0	neg
48	29	2021-12-06	M	2007-10-01	14.1814	CAT	DSH (DOMESTIC SHORTHAIR)	G6	96.4301	71.1711	8.4313	21.2954					pos	neg	0.2	0.0802	0.0548107	<50	<50	<50	<50					0	neg
48	31	2021-12-15	FN	2006-12-12	15.0089	CAT	DSH (DOMESTIC SHORTHAIR)	G4	13.9324	84.4917	68.9591	71.701					neg			0.0664	0.0423084									0	neg
48	32	2021-12-30	F	2018-12-31	2.99795	CAT	DSH (DOMESTIC SHORTHAIR)	DH	43.5644	52.366	26.2853	70.1978					neg			0.0871	0.0610618									0	neg
48	33	2021-12-30	M	2013-08-05	8.4031	CAT	DSH (DOMESTIC SHORTHAIR)	G6	57.3784	106.496	50.8782	87.6821					neg			0.0376	0.0162167									0	neg
48	34	2021-12-01	F	2010-11-17	11.039	CAT	DSH (DOMESTIC SHORTHAIR)	G6	48.1519	68.5571	10.7774	8.14897					pos	pos	13.52978	0.0269	0.00652292	<50	<50	<50	<50					0	neg
48	35	2021-12-14	F	2021-09-06	0.271233	CAT	MAINE COON	LN	28.4486	39.2776	24.0814	97.9527					neg			0.0666	0.0424896									0	neg
48	36	2021-12-01	M	2013-12-16	7.95954	CAT	RAGDOLL	G6		17.6918	10.0396	39.1538					eq	pos	17.26236	0.051	0.0283566	<50	<50	<50	<50					0	neg
48	37	2021-12-13	FN	2018-09-15	3.24435	CAT	NORWEGIAN FOREST	DH	45.0318	20.4926	2.71667	28.739					pos	neg	0.16	0.0521	0.0293531	<50	<50	<50	<50					0	neg
48	40	2021-12-29	F	2021-07-31	0.413699	CAT	BRITISH SHORT HAIR	TN	54.0925	96.2641	59.7512	113.082					neg			0.0698	0.0453887									0	neg
48	42	2021-12-08	F	2011-12-11	9.99253	CAT	DSH (DOMESTIC SHORTHAIR)	FY	115.786	143.023	33.2208	95.4292					neg			0.0337	0.0126835									0	neg
48	43	2021-12-16	F	2017-10-31	4.12651	CAT	DSH (DOMESTIC SHORTHAIR)	G6	73.7565	66.8092	0.273542	22.0761					pos	pos	2.217364	0.077	0.0519116	<50	<50	<50	<50					0	neg
48	44	2021-12-03	M	2018-03-01	3.75907	CAT	SIAMESE	G6		25.4366	3.1467	39.7236					pos	neg	0.25			<50	<50	<50	<50					0	neg
48	45	2021-12-09	M	1753-01-01	#NUM!	CAT	DSH (DOMESTIC SHORTHAIR)	LS	12.2244	17.6616	17.334	86.7229					eq	neg	0.376426	0.0603	0.0283566	<50	<50	<50	<50					0	neg
49	1	2021-12-08	M	2021-02-12	0.819178	CAT	DSH (DOMESTIC SHORTHAIR)	KA	84.6168	110.53	126.801	80.2287					neg			0.1559	0.00891444									0	neg
49	2	2021-12-10	M	2021-06-03	0.520548	CAT	NOT SPECIFIED	SE	35.0949	93.1827	128.112	63.4963					neg			0.1335	0.00120465									0	neg
49	3	2021-12-09	MN	2020-07-14	1.40356	CAT	NORWEGIAN FOREST	TN	43.01	184.04	189.599	80.9779					neg			0.1969	0.0230261									0	neg
49	4	2021-12-07	MN	2018-12-14	2.98152	CAT	DSH (DOMESTIC SHORTHAIR)	TN	51.9146	57.1451	95.2917	54.232					neg			0.1618	0.0109451									0	neg
49	5	2021-12-10	M	2021-05-15	0.572603	CAT	DSH (DOMESTIC SHORTHAIR)	EH	84.0746	203.226	172.086	87.7659					neg			0.1091	-0.0071935									0	neg
49	6	2021-12-10	FN	2020-12-12	0.994521	CAT	DSH (DOMESTIC SHORTHAIR)	EH	72.9249	105.531	130.102	89.162					neg			0.163	0.0113582									0	neg
49	7	2021-12-10	M	2021-06-01	0.526027	CAT	BENGAL	EH	34.7952	101.869	110.325	57.9901					neg			2.3074	0.749432									0	neg
49	8	2021-12-08	F	2012-01-01	9.9343	CAT	DSH (DOMESTIC SHORTHAIR)	ME	62.2509	99.6747	125.519	86.5413					neg			0.1773	0.01628									0	neg
49	9	2021-12-08	MN	2015-04-13	6.65506	CAT	BENGAL	ME	43.2241	79.1919	121.425	50.5792					neg			2.4277	0.790838									0	neg
49	11	2021-12-12	F	1753-01-01	#NUM!	CAT	DSH (DOMESTIC SHORTHAIR)	B4	30.8044	35.3668	71.8335	45.7349					neg			0.1914	0.0211331									0	neg
49	12	2021-12-09	MN	1753-01-01	#NUM!	CAT	DSH (DOMESTIC SHORTHAIR)	CT	43.0909	138.445	142.858	64.9677					neg			0.226	0.0330419									0	neg
49	13	2021-12-13	MN	2018-12-15	2.99521	CAT	DSH (DOMESTIC SHORTHAIR)	EH	80.1693	126.925	269.167	40.7703					neg			0.1363	0.00216838									0	neg
49	14	2021-12-09	MN	2019-08-16	2.31569	CAT	DSH (DOMESTIC SHORTHAIR)	NW	85.9915	89.9025	94.2154	82.8584					neg			0.2732	0.0492875									0	neg
49	15	2021-12-13	MN	2020-09-14	1.24487	CAT	RAGDOLL	CB	86.5956	68.6372	90.2027	68.9123					neg			0.1281	-0.000653955									0	neg
49	16	2021-12-13	FN	2009-12-14	11.9979	CAT	RUSSIAN	WD	111.759	94.4955	97.0282	69.0086					neg			0.2616	0.045295									0	neg
49	18	2021-12-10	M	1753-01-01	#NUM!	CAT	DSH (DOMESTIC SHORTHAIR)	TN	40.6364	115.893	82.8769	48.6626					neg			0.3928	0.0904523									0	neg
49	19	2021-12-10	F	2017-05-06	4.59748	CAT	RAGDOLL	G6	73.705	123.895	138.908	68.7077					neg			0.308	0.0612652									0	neg
49	20	2021-12-10	M	2019-12-08	2.00639	CAT	DSH (DOMESTIC SHORTHAIR)	NR	99.7194	138.066	127.937	69.3426					neg			0.1408	0.00371722									0	neg
49	21	2022-01-10	FN	2004-11-10	17.1657	CAT	DSH (DOMESTIC SHORTHAIR)	KA	0.299672	0.58327	63.0028	41.8324					pos	pos	32.6	1.1359	0.346217	135	181	83	<50					181	pos
49	22	2022-01-10	M	2017-04-24	4.71565	CAT	BENGAL	KA	0.237835	0.118386	0.192024	22.9276					pos	pos	30.3	3.3006	1.09128	287	239	1442	90					1442	pos
49	23	2022-01-06	FN	2007-10-13	14.2341	CAT	BENGAL	G4	96.1518	50.398	92.394	71.175					neg			0.1961	0.0227507									0	neg
49	24	2022-01-09	FN	2019-09-25	2.29158	CAT	SIAMESE	KA	46.4967	27.6851	130.957	106.899					neg			0.1155	-0.00499071									0	neg
49	25	2021-12-30	MN	2020-08-06	1.39808	CAT	DSH (DOMESTIC SHORTHAIR)	HA	86.5148	138.348	177.62	62.022					neg			0.1425	0.00430233									0	neg
49	26	2022-01-10	M	2021-03-26	0.794521	CAT	RUSSIAN BLUE	NW	101.346	101.512	132.279	57.4184					neg			0.1895	0.0204791									0	neg
49	27	2022-01-08	MN	2020-09-12	1.32208	CAT	BENGAL	SE	67.6117	209.08	238.436	96.1938					neg			0.1508	0.00715908									0	neg
49	29	2022-01-11	MN	2013-01-12	8.99781	CAT	DSH (DOMESTIC SHORTHAIR)	DH	90.8909	205.11	194.504	92.2822					neg			0.1611	0.0107042									0	neg
49	30	2022-01-05	MN	2019-04-29	2.68857	CAT	DSH (DOMESTIC SHORTHAIR)	G4	88.5934	88.7831	82.0165	84.8473					neg			0.1122	-0.00612652									0	neg
49	31	2022-01-06	FN	2011-03-12	10.8227	CAT	DSH (DOMESTIC SHORTHAIR)	G4	92.4131	77.3805	84.1428	87.7779					neg			0.1617	0.0109107									0	neg
49	32	2022-01-12	M	2008-05-07	13.6832	CAT	DSH (DOMESTIC SHORTHAIR)	G6	79.1514	83.8831	185.445	45.5183					neg			0.1608	0.0106009									0	neg
49	34	2022-01-05	FN	2012-05-03	9.67496	CAT	DSH (DOMESTIC SHORTHAIR)	G4	68.9055	189.89	161.715	96.7986					neg			0.1352	0.00178977									0	neg
49	35	2022-01-05	F	2009-09-17	12.3024	CAT	SHORTHAIR BRITISH (PED)	G4	90.1774	106.937	138.862	80.0842					neg			0.1068	-0.00798513									0	neg
49	36	2022-01-05	MN	2010-01-06	11.9979	CAT	DSH (DOMESTIC SHORTHAIR)	KA	79.0087	102.32	135.646	64.0439					neg			0.1095	-0.00705583									0	neg
49	37	2022-01-11	FN	2018-03-28	3.79244	CAT	DSH (DOMESTIC SHORTHAIR)	DH	47.7382	153.934	255.061	106.015					neg			0.1269	-0.00106698									0	neg
49	38	2022-01-06	F	2007-10-15	14.2286	CAT	DSH (DOMESTIC SHORTHAIR)	G6	92.3655	104.045	102.893	96.7083					neg			0.1064	-0.00812281									0	neg
49	39	2021-12-31	F	2021-08-06	0.40274	CAT	MAINE COON	NN	37.0118	60.9748	91.6507	72.4808					neg			0.1099	-0.00691815									0	neg
49	40	2022-01-07	FN	2005-09-27	16.2805	CAT	DSH (DOMESTIC SHORTHAIR)	DH	78.6662	81.4306	150.204	112.746					neg			0.1409	0.00375163									0	neg
49	41	2022-01-06	M	2013-08-27	8.36254	CAT	DSH (DOMESTIC SHORTHAIR)	G6	124.63	181.098	148.597	90.4829					neg			0.1708	0.0140428									0	neg
49	42	2022-01-10	FN	2007-01-11	14.9979	CAT	DSH (DOMESTIC SHORTHAIR)	DH	63.069	205.358	217.937	126.947					neg			0.1103	-0.00678048									0	neg
49	43	2022-01-07	MN	2006-08-10	15.412	CAT	DSH (DOMESTIC SHORTHAIR)	DH	58.5549	277.805	229.992	119.007					neg			0.1097	-0.00698699									0	neg
49	44	2021-12-29	M	2021-05-08	0.643836	CAT	NORWEGIAN FOREST	IP	52.5805	56.6542	131.82	44.1673					neg			0.624	0.170028									0	neg
49	45	2022-01-05	F	2021-12-03	0.090411	CAT	RAGDOLL	EH	91.5521	193.906	186.823	95.9501					neg			0.0986	-0.0108075									0	neg
50	1	2022-01-19	F	2013-08-22	8.41183	CAT	BRITISH SHORT HAIR	PE	54.1545	220.053	80.4437	116.787					neg			0.095	-0.0120465									0	neg
50	2	2022-01-19	F	2013-03-31	8.80613	CAT	BENGAL	G6	0.204082	0.460981	0.0879537	24.4444					pos	pos	35.8	3.0478	1.00427	490	257	601	74					601	pos
50	3	2022-01-18	M	2008-03-21	13.8283	CAT	PERSIAN (LONGHAIR)	G6	50.9621	222.259	39.7629	145.883					neg			0.1005	-0.0101535									0	neg
50	5	2022-01-14	M	2020-05-09	1.68339	CAT	RAGDOLL	G4	93.0394	142.904	54.5435	95.4818					neg			0.1527	0.00781304									0	neg
50	6	2022-01-12	FN	2011-04-23	10.7242	CAT	DSH (DOMESTIC SHORTHAIR)	G4	64.7085	62.4959	102.135	102.058					neg			0.1541	0.0082949									0	neg
50	7	2022-01-14	MN	2005-01-17	16.9924	CAT	DLH (DOMESTIC LONGHAIR)	DH	45.1093	62.3971	66.5892	115.303					neg			0.0915	-0.0132512									0	neg
50	8	2022-01-20	MN	2016-01-22	5.99531	CAT	DLH (DOMESTIC LONGHAIR)	B7	98.1997	115.608	41.0676	145.932					neg			0.1488	0.00647071									0	neg
50	9	2022-01-17	M	2009-06-17	12.5871	CAT	DSH (DOMESTIC SHORTHAIR)	G6	74.7522	124.514	53.4069	113.753					neg			0.0857	-0.0152475									0	neg
50	10	2022-01-18	FN	2003-04-29	18.7242	CAT	DSH (DOMESTIC SHORTHAIR)	KA	77.9956	122.407	35.6611	99.1948					neg			0.1225	-0.0025814									0	neg
50	11	2022-01-14	MN	2003-08-01	18.4559	CAT	DSH (DOMESTIC SHORTHAIR)	G4	0.276968	0.510372	0.119053	32.5855					pos	pos	40.9	3.2658	1.0793	1063	1258	256	71					1258	pos
50	12	2022-01-19	M	2018-07-23	3.49398	CAT	DSH (DOMESTIC SHORTHAIR)	AB	60.277	99.9671	13.8695	113.809					eq			0.0936	-0.0125284	≤50	≤50	≤50	≤50					0	neg
50	13	2022-01-12	MN	2012-05-15	9.66127	CAT	DSH (DOMESTIC SHORTHAIR)	ML	53.258	117.962	64.7485	130.886					neg			0.1044	-0.00881118									0	neg
50	14	2022-01-15	M	2009-01-17	12.9951	CAT	DSH (DOMESTIC SHORTHAIR)	KA	43.4985	101.317	34.0604	88.1656					neg			0.1967	0.0229573									0	neg
50	15	2022-01-20	FN	2021-04-01	0.805479	CAT	ORIENTAL SHORT HAIR	N4	34.6429	47.267	36.8356	88.0016					neg			0.3068	0.0608522									0	neg
50	16	2022-01-20	MN	2021-04-23	0.745205	CAT	DLH (DOMESTIC LONGHAIR)	CM	117.821	123.724	46.2447	130.795					neg			0.059	-0.0244373									0	neg
50	17	2022-01-13	FN	2006-01-13	16.0006	CAT	DSH (DOMESTIC SHORTHAIR)	DH	73.535	128.877	69.5724	117.356					neg			0.0673	-0.0215805									0	neg
50	18	2022-01-16	F	2020-09-23	1.31387	CAT	DSH (DOMESTIC SHORTHAIR)	SK	43.8411	60.3392	57.9761	116.999					neg			0.0769	-0.0182763									0	neg
50	19	2022-01-20	FN	2001-01-21	20.9979	CAT	DSH (DOMESTIC SHORTHAIR)	DH	19.898	231.808	75.4541	136.194					eq			0.0789	-0.0175879	≤50	≤50	≤50	≤50					0	neg
50	20	2022-01-19	FN	2012-04-20	9.74888	CAT	DSH (DOMESTIC SHORTHAIR)	DH	39.7303	160.751	35.7384	132.412					neg			0.0669	-0.0217182									0	neg
50	23	2022-01-18	MN	2019-01-21	2.99247	CAT	DSH (DOMESTIC SHORTHAIR)	LS	9.23469	61.8373	14.3714	107.977					eq			0.0803	-0.0171061	<50	<50	<50	<50					0	neg
50	24	2022-01-17	F	2009-02-26	12.8911	CAT	DSH (DOMESTIC SHORTHAIR)	G4	0.247813	0.444518	0.0879537	24.4658					pos	pos	34.7	1.5706	0.495835	226	198	255	77					255	pos
50	25	2022-01-21	F	2020-03-06	1.87774	CAT	RAGDOLL	G6	46.5889	142.361	10.5753	109.827					eq			0.0813	-0.0167619	<50	<50	<50	<50					0	neg
50	27	2021-12-20	FN	2020-12-21	0.99726	CAT	SIBERIAN	EX	74.4242	236.187	55.9813	127.026					neg			0.0781	-0.0178633									0	neg
50	29	2021-12-17	M	2020-12-10	1.01778	CAT	DLH (DOMESTIC LONGHAIR)	CT	36.8513	239.052	69.362	113.045					neg			0.0684	-0.0212019									0	neg
50	30	2021-12-20	MN	2011-12-22	9.99527	CAT	SHORTHAIR BRITISH (PED)	WD	114.074	157.573	77.1903	128.671					neg			0.1089	-0.00726234									0	neg
50	31	2021-12-16	FN	2018-04-10	3.68515	CAT	BIRMAN	SE	54.7376	82.4169	51.6546	94.5568					neg			0.0941	-0.0123563									0	neg
50	32	2021-12-15	MN	2007-03-23	14.7317	CAT	DSH (DOMESTIC SHORTHAIR)	NE	47.5146	91.5048	38.9703	94.7569					neg			0.0525	-0.0266745									0	neg
50	33	2021-12-13	FN	2012-12-17	8.98713	CAT	DSH (DOMESTIC SHORTHAIR)	TN	68.7172	89.809	33.126	98.9487					neg			0.0871	-0.0147656									0	neg
50	35	2021-12-14	M	2019-12-18	1.98996	CAT	DSH (DOMESTIC SHORTHAIR)	HP	47.8717	183.783	56.5863	123.036					neg			0.0611	-0.0237145									0	neg
50	36	2021-12-14	MN	2019-08-04	2.36223	CAT	DSH (DOMESTIC SHORTHAIR)	EN	85.9257	90.3852	7.66218	95.5916					pos	neg	0.19	0.0572	-0.0250568	≤50	61	≤50	≤50					61	pos
50	38	2021-12-15	F	2009-12-01	12.039	CAT	BENGAL	G6	69.016	189.282	79.8047	121.596					neg			0.0474	-0.0284298									0	neg
50	39	2021-12-15	M	2018-03-05	3.78097	CAT	DSH (DOMESTIC SHORTHAIR)	SL	24.0452	91.5871	68.0436	100.131					neg			0.0624	-0.023267									0	neg
50	41	2021-12-16	FN	2020-12-20	0.989041	CAT	DSH (DOMESTIC SHORTHAIR)	PH	94.4169	111.755	84.6669	111.777					neg			0.0467	-0.0286708									0	neg
50	42	2021-12-16	FN	2019-11-18	2.07755	CAT	DSH (DOMESTIC SHORTHAIR)	HU	100.379	275.305	94.8982	147.736					neg			0.1418	0.0040614									0	neg
50	43	2021-12-16	FN	2018-12-18	2.99521	CAT	DSH (DOMESTIC SHORTHAIR)	IG	69.4825	175.387	30.8271	123.843					neg			0.0629	-0.0230949									0	neg
50	44	2021-12-17	MN	2020-03-22	1.73735	CAT	BRITISH SHORT HAIR	CV	67.0991	112.15	58.8308	111.513					neg			0.0493	-0.0250568									0	neg
50	45	2021-12-15	FN	2012-12-16	8.99535	CAT	DSH (DOMESTIC SHORTHAIR)	GL	65.6633	127.198	43.0478	120.763					neg			0.0527	-0.0266056									0	neg
51	1	2021-12-13	MN	2020-12-20	0.980822	CAT	MAINE COON	EX	137.325	158.897	195.861	89.5809					neg			0.149	-0.00160153									0	neg
51	2	2021-12-13	0	1753-01-01	#NUM!	CAT	NOT SPECIFIED	FY	112.312	0.316907	0.248258	1.08815					pos	pos	33.7	0.1507	-0.00107795	536	639	778	106					778	pos
51	3	2021-12-13	FN	2019-04-30	2.62226	CAT	DSH (DOMESTIC SHORTHAIR)	SK	40.6637	89.0033	158.906	48.6314					neg			0.1845	0.00933198									0	neg
51	4	2021-12-21	F	2020-09-22	1.24487	CAT	RAGDOLL	EH	78.9409	204.579	250.85	77.2783					neg			0.1621	0.00243309									0	neg
51	5	2021-12-15	MN	2017-12-22	3.98138	CAT	LAPERM	EH	58.8958	197.449	295.384	86.8774					neg			0.4286	0.0845114									0	neg
51	6	2021-12-20	FN	2020-08-24	1.32148	CAT	DSH (DOMESTIC SHORTHAIR)	SE	87.5346	21.4388	89.752	56.1202					neg			0.2677	0.0349564									0	neg
51	8	2021-12-22	F	2016-03-25	5.7427	CAT	SPHINX	YO	90.126	75.6932	155.534	70.8712					neg			0.1434	-0.00332625									0	neg
51	9	2021-12-21	MN	2016-09-22	5.24453	CAT	DSH (DOMESTIC SHORTHAIR)	CO	82.8229	113.009	159.522	69.2895					neg			0.18	0.00794604									0	neg
51	10	2021-12-19	M	1753-01-01	#NUM!	CAT	DSH (DOMESTIC SHORTHAIR)	B4	123.384	108.065	117.774	16.1707					eq			0.1957	0.0127814	<50	<50	<50	<50					0	neg
51	11	2021-12-18	FN	2016-01-23	5.90146	CAT	DSH (DOMESTIC SHORTHAIR)	EH	88.9481	99.9208	63.2715	33.9672					neg			0.1514	-0.000862361									0	neg
51	12	2021-12-29	MN	2021-03-18	0.783562	CAT	RAGDOLL	EH	91.3449	95.5316	157.804	60.6399					neg			0.1262	-0.00862361									0	neg
51	13	2021-12-23	M	1753-01-01	#NUM!	CAT	DSH (DOMESTIC SHORTHAIR)	TN	137.755	164.158	167.525	67.6054					neg			0.2674	0.034864									0	neg
51	14	2021-12-17	F	2021-01-01	0.958904	CAT	DSH (DOMESTIC SHORTHAIR)	OX	28.3212	85.7075	85.1905	66.2038					neg			0.2009	0.0143829									0	neg
51	15	2021-12-29	MN	2021-04-29	0.668493	CAT	BRITISH SHORT HAIR	DG	78.9102	67.216	102.545	65.0327					neg			0.1807	0.00816163									0	neg
51	16	2021-12-21	MN	2018-11-23	3.07734	CAT	MAINE COON	LE	62.153	82.7444	130.908	57.0296					neg			0.3012	0.045274									0	neg
51	17	2021-12-21	M	2014-05-27	7.57016	CAT	DSH (DOMESTIC SHORTHAIR)	SL	10.3145	0.380288	16.5346	8.38267					pos	pos	19.5	2.4214	0.698266	97	111	≤50	74					111	pos
51	18	2021-12-22	FN	2014-12-25	6.99247	CAT	DSH (DOMESTIC SHORTHAIR)	WF	33.6884	44.9533	76.1057	13.633					eq			0.401	0.076011	<50	<50	<50	<50					0	neg
51	19	2021-12-23	F	2018-12-25	2.99521	CAT	DSH (DOMESTIC SHORTHAIR)	TN	82.0445	54.0802	154.85	47.029					neg			0.2412	0.0267948									0	neg
51	20	2021-12-17	M	2016-12-23	4.98175	CAT	NOT SPECIFIED	RH	81.5016	155.665	177.933	75.672					neg			0.219	0.0199575									0	neg
51	21	2021-12-21	F	2015-12-25	5.98983	CAT	NOT SPECIFIED	CV	85.5782	123.118	207.463	15.7782					eq			0.1792	0.00769965	<50	<50	<50	<50					0	neg
51	22	2021-12-16	MN	2019-12-23	1.98175	CAT	DSH (DOMESTIC SHORTHAIR)	EH	69.9785	95.0563	128.223	83.565					neg			0.1648	0.00326465									0	neg
51	23	2021-12-17	FN	2013-08-25	8.31275	CAT	DSH (DOMESTIC SHORTHAIR)	OX	68.1041	83.711	105.166	67.4163					neg			0.3297	0.0540516									0	neg
51	26	2022-01-05	M	2021-07-07	0.49863	CAT	DSH (DOMESTIC SHORTHAIR)	HD	65.7585	90.271	163.972	57.6877					neg			1.3667	0.373433									0	neg
51	27	2021-12-30	F	2017-01-10	4.96988	CAT	RAGDOLL	CV	88.733	139.122	159.346	64.6389					neg			0.3371	0.0563307									0	neg
51	28	2022-01-05	0	2016-01-08	5.99257	CAT	DSH (DOMESTIC SHORTHAIR)	N1	38.902	89.6688	162.709	59.0673					neg			0.1571	0.00089316									0	neg
51	29	2022-01-06	M	2020-01-30	1.93522	CAT	ORIENTAL SHORT HAIR	E5	70.7365	188.29	209.054	91.243					neg			0.3707	0.066679									0	neg
51	30	2022-01-04	M	2021-10-07	0.243836	CAT	DLH (DOMESTIC LONGHAIR)	RM	133.002	94.47	111.352	64.7024					neg			0.6584	0.155287									0	neg
51	31	2022-01-04	F	2021-02-06	0.909589	CAT	RAGDOLL	WD	56.96	33.9724	120.247	42.8629					neg			0.2375	0.0256552									0	neg
51	32	2022-01-05	M	2017-01-06	4.99772	CAT	DSH (DOMESTIC SHORTHAIR)	N1	61.3234	37.6644	89.0942	58.0983					neg			0.196	0.0128738									0	neg
51	33	2022-01-04	0	2015-01-11	6.98152	CAT	DSH (DOMESTIC SHORTHAIR)	WD	55.8742	51.4023	92.6334	56.4195					neg			0.1966	0.0130586									0	neg
51	34	2022-01-06	M	2020-12-27	1.02646	CAT	BRITISH BLUE	EN	97.5417	118.127	149.961	70.4009					neg			0.223	0.0211894									0	neg
51	35	2022-01-04	MN	2019-07-13	2.48049	CAT	DSH (DOMESTIC SHORTHAIR)	EX	112.189	88.9875	121.54	79.224					neg			0.1627	0.00261788									0	neg
51	36	2022-01-05	MN	2015-01-11	6.98426	CAT	DSH (DOMESTIC SHORTHAIR)	CH	57.6872	67.7389	100.796	53.3713					neg			0.2723	0.0363732									0	neg
51	37	2021-12-30	0	2020-04-01	1.74555	CAT	DSH (DOMESTIC SHORTHAIR)	B6	39.4346	55.5063	166.887	58.11					neg			3.4889	1.02704									0	neg
51	38	2022-01-04	MN	2009-10-24	12.1983	CAT	DSH (DOMESTIC SHORTHAIR)	YO	138.482	119.902	151.313	79.3367					neg			0.1332	-0.00646771									0	neg
51	39	2021-12-23	F	2015-01-06	6.96167	CAT	DSH (DOMESTIC SHORTHAIR)	WD	0.614565	0.586278	2.87549	21.2436					pos	pos	45	2.9728	0.86809	553	401	728	58					728	pos
51	41	2022-01-05	M	2021-08-07	0.413699	CAT	DSH (DOMESTIC SHORTHAIR)	EX	80.4978	118.777	179.275	98.0763					neg			0.1143	-0.0122886									0	neg
51	42	2022-01-05	MN	2020-01-07	1.99544	CAT	PERSIAN (LONGHAIR)	EX	98.4431	256.584	146.049	93.2547					neg			0.1218	-0.00997875									0	neg
51	43	2022-01-04	F	2021-07-10	0.487671	CAT	SPHINX	KY	117.126	155.76	136.839	87.3101					neg			0.1102	-0.0135514									0	neg
51	44	2022-01-05	F	2021-08-07	0.413699	CAT	DSH (DOMESTIC SHORTHAIR)	LS	79.9652	125.559	147.764	83.9847					neg			0.1678	0.00418861									0	neg
51	45	2022-01-05	M	2021-01-06	0.99726	CAT	SIAMESE	LS	57.6155	138.789	186.619	82.3849					neg			0.1208	-0.0102867									0	neg
52	1	2022-01-05	MN	2010-01-06	11.9979	CAT	SHORTHAIR BRITISH (PED)	EX	137.397	120.124	131.754	89.9258					neg			0.1525	-0.000523576									0	neg
52	3	2021-12-21	M	1753-01-01	#NUM!	CAT	DSH (DOMESTIC SHORTHAIR)	KA	112.244	210.549	207.235	115.081					neg			0.2191	0.0199883									0	neg
52	4	2021-12-22	M	2021-09-23	0.246575	CAT	RAGDOLL	LS	153.125	205.145	233.433	108.009					neg			0.0964	-0.0178016									0	neg
52	5	2021-12-20	M	2021-03-23	0.745205	CAT	SIAMESE	G6	86.3683	273.603	248.121	114.485					neg			0.1563	0.000646771									0	neg
52	6	2021-12-17	M	2008-12-12	13.0117	CAT	DSH (DOMESTIC SHORTHAIR)	CH	114.688	101.423	118.608	84.3575					neg			0.1456	-0.00264868									0	neg
52	7	2021-12-22	M	2020-12-23	0.99726	CAT	MAINE COON	LS	103.363	90.3306	116.546	63.317					neg			1.436	0.394777									0	neg
52	8	2021-12-20	F	2020-05-22	1.57866	CAT	DSH (DOMESTIC SHORTHAIR)	LS	8.78936	0.333311	100.023	76.8194					pos	pos	30.45319	1.2435	0.335489	87	216	≤50	≤50					216	pos
52	9	2021-12-21	MN	2017-06-23	4.49617	CAT	DSH (DOMESTIC SHORTHAIR)	CB	145.462	176.118	131.178	117.312					neg			0.1122	-0.0129354									0	neg
52	10	2021-12-21	0	1753-01-01	#NUM!	CAT	NOT SPECIFIED	FY	5.36704	1.72322	75.0895	59.568					pos	pos	25.09213	0.1534	-0.000246389	81	225	58	≤50					225	pos
52	11	2021-12-16	0	1753-01-01	#NUM!	CAT	NOT SPECIFIED	FY	217.46	176.937	150.485	107.929					neg			0.0909	-0.0194955									0	neg
52	12	2021-12-30	M	2014-06-07	7.56468	CAT	DSH (DOMESTIC SHORTHAIR)	CW	174.674	216.132	212.435	105.709					neg			0.1785	0.00748406									0	neg
52	13	2022-01-05	F	2021-04-29	0.687671	CAT	SHORTHAIR BRITISH (PED)	DG	190.806	267.659	274.163	138.267					neg			0.1368	-0.00535896									0	neg
52	14	2021-12-29	MN	2020-09-30	1.24487	CAT	BRITISH SHORT HAIR	CB	75.55	85.1793	97.9141	61.1668					neg			0.0989	-0.0170316									0	neg
52	15	2022-01-04	FN	2011-01-06	10.9952	CAT	NOT SPECIFIED	CB	132.188	102.53	111.503	87.6253					neg			0.1074	-0.0144137									0	neg
52	16	2021-12-30	0	1753-01-01	#NUM!	CAT	NOT SPECIFIED	FY	136.178	115.704	141.347	83.5004					neg			0.0924	-0.0190335									0	neg
52	17	2021-12-17	F	2020-10-23	1.14911	CAT	DSH (DOMESTIC SHORTHAIR)	FY	156.645	131.491	176.163	108.17					neg			0.0769	-0.0238073									0	neg
52	18	2021-02-28	MN	2019-01-06	2.14599	CAT	DSH (DOMESTIC SHORTHAIR)	CB	66.5919	65.0723	134.83	65.422					neg			0.0451	-0.0336013									0	neg
52	19	2022-01-04	F	2019-12-15	2.05613	CAT	NOT SPECIFIED	EH	169.364	200.898	187.779	83.3751					neg			0.2797	0.0386523									0	neg
52	20	2021-12-21	MN	2017-05-11	4.61391	CAT	NOT SPECIFIED	EH	186.469	209.304	205.113	89.0086					neg			0.0562	-0.0301826									0	neg
52	21	2021-12-21	M	2021-04-22	0.665753	CAT	DSH (DOMESTIC SHORTHAIR)	EH	183.309	208.176	246.08	89.7253					neg			0.4894	0.103237									0	neg
52	22	2021-12-21	M	2011-12-22	9.99801	CAT	DSH (DOMESTIC SHORTHAIR)	EH	104.412	93.2055	123.231	58.8763					neg			1.4639	0.403369									0	neg
52	24	2021-12-23	FN	2017-12-22	4.00329	CAT	NOT SPECIFIED	EH	108.934	135.818	144.254	68.1987					neg			0.0748	-0.0244541									0	neg
52	25	2021-12-15	M	2020-09-30	1.20657	CAT	NOT SPECIFIED	EH	46.7239	0.439971	5.22074	71.3262					pos	pos	11.6649	1.2225	0.329022	56	98	87	≤50					98	pos
52	26	2021-12-20	F	2015-09-22	6.24443	CAT	NORWEGIAN FOREST	LS	169.973	168.094	134.092	61.0265					neg			0.0814	-0.0224214									0	neg
52	27	2021-12-17	MN	2019-10-23	2.15146	CAT	RAGDOLL	CB	144.041	124.762	146.847	37.4499					neg			0.1086	-0.0140442									0	neg
52	28	2021-12-30	0	1753-01-01	#NUM!	CAT	NOT SPECIFIED	FY	150.829	161.669	187.677	88.2969					neg			1.5895	0.442052									0	neg
52	29	2021-12-31	0	1753-01-01	#NUM!	CAT	NOT SPECIFIED	FY	205.646	248.31	257.815	137.099					neg			0.0599	-0.0290431									0	neg
52	30	2022-01-03	0	1753-01-01	#NUM!	CAT	NOT SPECIFIED	FY	86.7114	87.9658	149.888	84.6532					neg			0.2231	0.0212202									0	neg
52	31	2021-12-19	0	1753-01-01	#NUM!	CAT	NOT SPECIFIED	FY	132.787	79.7064	124.01	49.3534					neg			0.0809	-0.0225754									0	neg
52	32	2021-12-16	0	1753-01-01	#NUM!	CAT	NOT SPECIFIED	FY	93.7918	88.6108	95.8621	46.8324					neg			0.0456	-0.0334473									0	neg
52	33	2021-12-15	0	1753-01-01	#NUM!	CAT	NOT SPECIFIED	FY	139.002	74.0434	132.276	77.8218					neg			0.14	-0.0043734									0	neg
52	34	2021-12-15	0	1753-01-01	#NUM!	CAT	NOT SPECIFIED	FY	128.915	138.402	167.237	50.0251					neg			0.0628	-0.0281499									0	neg
52	35	2022-01-04	0	1753-01-01	#NUM!	CAT	NOT SPECIFIED	FY	156.005	161.108	176.449	70.9352					neg			0.0837	-0.021713									0	neg
52	36	2021-12-21	0	1753-01-01	#NUM!	CAT	NOT SPECIFIED	FY	155.964	136.743	183.012	96.7572					neg			0.0418	-0.0346176									0	neg
52	37	2021-12-23	F	1753-01-01	#NUM!	CAT	BIRMAN	FY	169.048	187.126	222.507	106.215					neg			0.0728	-0.0250701									0	neg
52	38	2022-01-24	MN	2009-08-05	12.4721	CAT	DSH (DOMESTIC SHORTHAIR)	G4	54.7055	180.736	125.023	94.7925					neg			0.0861	-0.0209739									0	neg
52	39	2022-01-26	F	2016-05-05	5.72702	CAT	DSH (DOMESTIC SHORTHAIR)	G4	93.5511	152.008	136.794	78.9445					neg			0.0677	-0.0266408									0	neg
52	40	2022-01-25	MN	2012-12-04	9.14111	CAT	DLH (DOMESTIC LONGHAIR)	SK	131.589	222.623	172.259	98.4663					neg			0.048	-0.0327081									0	neg
52	41	2022-01-24	MN	2018-07-29	3.49124	CAT	DSH (DOMESTIC SHORTHAIR)	JE	109.383	140.071	152.81	33.32					neg			0.0884	-0.0202655									0	neg
52	43	2022-01-21	MN	1753-01-01	#NUM!	CAT	REX	LL	86.3038	229.553	214.491	118.189					neg			0.05	-0.0320921									0	neg
52	44	2022-01-24	FN	2005-01-08	17.0444	CAT	DSH (DOMESTIC SHORTHAIR)	KA	165.285	217.267	246.495	141.038					neg			0.0604	-0.0346176									0	neg
53	1	2022-01-25	M	2021-01-24	1.00274	CAT	DSH (DOMESTIC SHORTHAIR)	G6	84.1686	85.1162	99.5354	68.0345					neg			0.025	0.00161774									0	neg
53	2	2022-01-24	F	2018-01-16	4.02245	CAT	SIAMESE	OX	92.3379	83.8414	59.2527	59.7536					neg			0.02	-0.00137807									0	neg
53	4	2022-01-20	F	2021-08-01	0.471233	CAT	RAGDOLL	SR	102.952	76.9921	39.9367	32.2946					neg			0.0471	0.0148592									0	neg
53	7	2022-01-24	F	2008-06-21	13.5928	CAT	DSH (DOMESTIC SHORTHAIR)	G6	69.031	76.0135	39.4319	33.5014					neg			0.0981	0.0454164									0	neg
53	8	2022-01-09	MN	2020-10-13	1.23996	CAT	MAINE COON	BS	61.5706	58.6237	44.3305	33.0088					neg			0.0748	0.031456									0	neg
53	9	2022-01-07	MN	2008-01-11	13.9898	CAT	DSH (DOMESTIC SHORTHAIR)	WD	58.0417	57.9065	36.7374	36.5321					neg			0.1207	0.0589575									0	neg
53	10	2022-01-07	F	2017-01-10	4.99224	CAT	EGYPTIAN MAU	WD	54.1747	62.0718	49.2428	41.3678					neg			0.2157	0.115878									0	neg
53	11	2022-01-25	FN	2010-04-03	11.8144	CAT	BRITISH SHORT HAIR	LE	65.1089	68.8683	109.404	49.3112					neg			0.0372	0.0089275									0	neg
53	13	2022-01-28	FN	2013-01-31	8.99233	CAT	DSH (DOMESTIC SHORTHAIR)	KA	99.85	90.0185	54.3653	78.5866					neg			0.0254	0.0018574									0	neg
53	15	2022-01-26	MN	2009-01-28	12.9951	CAT	BENGAL	KA	105.011	58.5022	21.814	37.1714					neg			0.1934	0.102516									0	neg
53	16	2022-01-28	MN	2010-06-07	11.6447	CAT	NORWEGIAN FOREST	G4	45.2001	56.3444	58.0347	29.0054					neg			0.2027	0.108089									0	neg
53	19	2022-01-31	F	2007-06-20	14.6174	CAT	DSH (DOMESTIC SHORTHAIR)	G6	122.729	82.4389	87.7873	53.2164					neg			0.0346	0.00736968									0	neg
53	21	2022-01-07	MN	2009-06-11	12.5762	CAT	BENGAL	TN	109.442	93.3804	52.674	69.9101					neg			0.0696	0.0283403									0	neg
53	22	2022-01-07	FN	2020-11-11	1.15511	CAT	DSH (DOMESTIC SHORTHAIR)	HU	103.932	78.5675	40.9716	53.1373					neg			0.1815	0.0953865									0	neg
53	23	2022-01-05	MN	2014-11-12	7.14907	CAT	DLH (DOMESTIC LONGHAIR)	WD	84.9755	72.0809	36.3386	47.4788					neg			0.2569	0.140563									0	neg
53	25	2022-01-10	M	1753-01-01	#NUM!	CAT	DSH (DOMESTIC SHORTHAIR)	SK	69.3492	59.4444	53.2927	47.3933					neg			0.2021	0.107729									0	neg
53	26	2022-01-10	FN	2020-07-14	1.49179	CAT	DSH (DOMESTIC SHORTHAIR)	SS	76.25	74.1788	44.332	34.9329					neg			0.3861	0.217975									0	neg
53	28	2022-01-05	M	1753-01-01	#NUM!	CAT	DSH (DOMESTIC SHORTHAIR)	B7	139.916	79.8999	81.2501	56.0984					neg			0.1299	0.0644697									0	neg
53	29	2022-01-11	F	2020-01-13	1.99544	CAT	DSH (DOMESTIC SHORTHAIR)	AL	134.532	101.81	81.5428	62.4615					neg			0.0116	-0.00641102									0	neg
53	30	2022-01-10	M	2013-01-12	8.99507	CAT	DSH (DOMESTIC SHORTHAIR)	NE	102.91	80.7436	59.5734	67.2507					neg			0.2474	0.134871									0	neg
53	31	2022-01-06	FN	2009-11-13	12.149	CAT	DLH (DOMESTIC LONGHAIR)	TN	74.6375	81.9709	49.4463	38.99					neg			0.2447	0.133253									0	neg
53	32	2022-01-06	M	2013-08-12	8.40361	CAT	DSH (DOMESTIC SHORTHAIR)	TS	12.6535	28.7253	0.0810341	12.6261					pos	pos	24.7915	2.6054	1.54769	137	106	112	87					137	pos
53	33	2022-01-12	MN	2016-01-15	5.99257	CAT	DSH (DOMESTIC SHORTHAIR)	HU	90.553	51.1593	19.4585	36.857					eq			0.2526	0.137987	<50	<50	<50	<50					0	neg
53	34	2022-01-12	F	2020-05-31	1.6177	CAT	DSH (DOMESTIC SHORTHAIR)	RG	94.5613	64.1857	25.7984	52.7048					neg			0.1998	0.106351									0	neg
53	35	2022-01-12	MN	2020-08-22	1.39051	CAT	RAGDOLL	E4	55.041	85.0052	51.2705	53.4284					neg			0.0469	0.0147394									0	neg
53	36	2022-01-12	M	2021-04-15	0.745205	CAT	DSH (DOMESTIC SHORTHAIR)	CM	99.7917	68.2022	30.1818	38.0955					neg			0.1721	0.0897543									0	neg
53	37	2022-01-12	MN	2021-05-16	0.660274	CAT	DSH (DOMESTIC SHORTHAIR)	BD	94.742	83.5433	48.0441	66.8351					neg			0.0555	0.0198922									0	neg
53	38	2022-01-13	MN	2021-06-21	0.564384	CAT	DSH (DOMESTIC SHORTHAIR)	CV	69.2072	70.1842	59.2776	76.4674					neg			0.4122	0.233613									0	neg
53	39	2022-01-13	MN	2018-07-17	3.49398	CAT	DSH (DOMESTIC SHORTHAIR)	CH	100.262	61.2634	40.5332	49.8175					neg			0.2558	0.139904									0	neg
53	40	2022-01-12	F	2021-08-12	0.419178	CAT	MAINE COON	ML	93.2855	80.4764	31.9399	54.6099					neg			0.3744	0.210965									0	neg
53	41	2022-01-12	FN	2018-06-16	3.57612	CAT	DSH (DOMESTIC SHORTHAIR)	CH	88.6517	68.1466	40.967	50.192					neg			0.36	0.202337									0	neg
53	42	2022-01-10	FN	2021-05-20	0.643836	CAT	DSH (DOMESTIC SHORTHAIR)	NW	82.039	63.9128	34.6012	34.7156					neg			0.4025	0.227801									0	neg
53	43	2022-01-11	M	2021-09-13	0.328767	CAT	DSH (DOMESTIC SHORTHAIR)	BN	118.335	88.1174	2.50657	60.9562					pos	neg	0.455106	0.2524	0.137867	≤50	≤50	≤50	≤50					0	neg
53	44	2022-01-13	FN	2021-01-24	0.969863	CAT	DSH (DOMESTIC SHORTHAIR)	DG	117.346	60.5882	53.8185	62.2959					neg			0.225	0.12145									0	neg
54	2	2022-01-10	F	2016-01-14	5.98983	CAT	DSH (DOMESTIC SHORTHAIR)	RH	222.16	119.952	81.4567	75.7766					neg			0.4001	0.226363									0	neg
54	3	2022-01-15	M	2014-09-19	7.32431	CAT	DSH (DOMESTIC SHORTHAIR)	WF	218.743	121.626	81.2691	22.2767					neg			0.4107	0.232714									0	neg
54	4	2022-01-14	MN	2021-01-17	0.991781	CAT	DSH (DOMESTIC SHORTHAIR)	M2	129.513	41.6397	9.13223	17.3892					pos	neg	0.28	0.6557	0.379509	<50	<50	<50	<50					0	neg
54	5	2022-01-12	MN	2021-07-19	0.484932	CAT	DSH (DOMESTIC SHORTHAIR)	LE	273.903	185.194	103.729	18.4316					eq			0.3786	0.213481	<50	<50	<50	<50					0	neg
54	6	2022-01-07	FN	2020-06-10	1.57664	CAT	DSH (DOMESTIC SHORTHAIR)	EH	117.406	88.8968	77.5015	71.11					neg			0.2495	0.136129									0	neg
54	8	2022-01-07	F	2017-09-03	4.34596	CAT	NOT SPECIFIED	EH	161.218	100.905	53.6445	44.8502					neg			0.1766	0.0924506									0	neg
54	9	2022-01-11	FN	2004-07-28	17.4559	CAT	DSH (DOMESTIC SHORTHAIR)	EH	194.471	103.188	52.2149	52.3264					neg			0.3838	0.216597									0	neg
54	10	2022-01-08	MN	2017-01-11	4.99224	CAT	DSH (DOMESTIC SHORTHAIR)	CB	191.246	125.698	51.5136	31.9274					neg			0.9249	0.540803									0	neg
54	11	2022-01-06	MN	2008-10-11	13.2369	CAT	BIRMAN	JE	251.224	148.334	77.8811	37.6363					neg			0.4892	0.279748									0	neg
54	12	2022-01-11	M	2020-05-14	1.6615	CAT	DSH (DOMESTIC SHORTHAIR)	LS	178.805	120.11	70.8004	32.2587					neg			0.7413	0.430797									0	neg
54	13	2022-01-14	F	2020-01-18	1.98996	CAT	DSH (DOMESTIC SHORTHAIR)	LS	277.03	159.855	88.7243	41.7161					neg			0.4862	0.277951									0	neg
54	14	2022-01-06	0	1753-01-01	#NUM!	CAT	NOT SPECIFIED	FY	171.59	91.8507	72.9307	70.8408					neg			0.1112	0.0532654									0	neg
54	15	2022-01-06	0	1753-01-01	#NUM!	CAT	NOT SPECIFIED	FY	212.283	93.0321	64.1472	72.7185					neg			0.3279	0.183104									0	neg
54	16	2022-01-07	F	2015-06-14	6.5681	CAT	DSH (DOMESTIC SHORTHAIR)	FY	190.054	89.5792	61.062	51.6154					neg			0.0449	0.013541									0	neg
54	17	2022-01-07	M	2017-07-14	4.48562	CAT	DSH (DOMESTIC SHORTHAIR)	FY	233.999	109.092	57.7168	57.7385					neg			0.5899	0.340084									0	neg
54	18	2022-01-11	0	1753-01-01	#NUM!	CAT	NOT SPECIFIED	FY	251.549	108.444	58.3054	36.5801					neg			3.1957	1.90138									0	neg
54	19	2022-01-11	0	1753-01-01	#NUM!	CAT	NOT SPECIFIED	FY	142.48	122.895	60.1146	58.7119					neg			0.38	0.21432									0	neg
54	20	2022-01-11	0	1753-01-01	#NUM!	CAT	NOT SPECIFIED	FY	320.412	125.093	86.6123	59.4229					neg			0.4375	0.248772									0	neg
54	21	2022-01-17	MN	2015-04-21	6.74333	CAT	RAGDOLL	CB	404.967	164.966	95.6885	41.1087					neg			0.3267	0.182385									0	neg
54	22	2022-01-17	M	2016-09-19	5.32734	CAT	RAGDOLL	CB	194.016	103.563	101.118	49.3304					neg			0.2747	0.151228									0	neg
54	23	2022-01-17	M	2020-08-06	1.44799	CAT	MAINE COON	DG	179.527	112.373	83.3225	67.5066					neg			0.193	0.102277									0	neg
54	25	2022-01-17	MN	2019-07-27	2.47775	CAT	DSH (DOMESTIC SHORTHAIR)	SK	17.1175	4.31374	0.886972	0.345161					pos	pos	38.3	3.7516	2.23445	158	157	147	96					158	pos
54	27	2022-01-17	F	2006-05-01	15.7159	CAT	DSH (DOMESTIC SHORTHAIR)	G6	256.663	108.844	54.3319	99.4892					neg			0.3537	0.198562									0	neg
54	28	2022-01-18	0	2019-01-20	2.99521	CAT	DLH (DOMESTIC LONGHAIR)	SW	287.561	80.759	63.7852	67.0095					neg			0.5947	0.34296									0	neg
54	29	2022-01-17	MN	2014-07-16	7.50776	CAT	DOMESTIC MEDIUM HAIR	HU	284.01	123.909	80.6345	63.9721					neg			0.445	0.253265									0	neg
54	30	2022-01-18	F	2020-04-21	1.74361	CAT	DSH (DOMESTIC SHORTHAIR)	HU	206.336	87.1458	92.7557	98.8334					neg			0.1576	0.0810665									0	neg
54	31	2022-01-19	FN	2017-05-13	4.68827	CAT	DSH (DOMESTIC SHORTHAIR)	N1	165.568	87.3056	61.7966	44.0425					neg			1.1097	0.651528									0	neg
54	32	2022-01-18	FN	2009-01-20	12.9951	CAT	RAGDOLL	B9	214.28	107.586	64.9907	81.4442					neg			0.0722	0.0298981									0	neg
54	33	2022-01-18	FN	2021-01-20	0.994521	CAT	BENGAL	WD	255.218	110.18	70.5858	68.2245					neg			0.2533	0.138406									0	neg
54	34	2022-01-18	F	2020-01-21	1.9927	CAT	RAGDOLL	WD	242.823	126.605	62.608	77.6543					neg			0.299	0.165788									0	neg
54	35	2022-01-18	F	2019-06-10	2.60917	CAT	BRITISH SHORT HAIR	TN	97.734	83.8377	46.5192	22.5528					neg			0.3948	0.223188									0	neg
54	36	2022-01-19	MN	2021-01-20	0.99726	CAT	BENGAL	WD	8.11752	1.23947	0.219068	16.8508					pos	pos	39.5	3.5248	2.09856	221	380	1370	91					1370	pos
54	37	2021-01-19	MN	2021-06-21	0.419178	CAT	RAGDOLL	CB	304.732	138.207	104.185	66.7196					neg			0.2705	0.148712									0	neg
54	38	2022-01-18	MN	2015-01-21	6.99247	CAT	DSH (DOMESTIC SHORTHAIR)	YO	176.075	103.014	61.6273	87.9746					neg			0.1424	0.0719593									0	neg
54	39	2022-01-19	MN	2010-01-20	11.9979	CAT	DLH (DOMESTIC LONGHAIR)	EX	144.781	103.133	89.3003	52.285					neg			0.7471	0.434272									0	neg
54	40	2022-01-17	F	2021-02-21	0.90411	CAT	DSH (DOMESTIC SHORTHAIR)	M2	219.392	108.303	85.906	64.2137					neg			0.0162	-0.00365488									0	neg
54	41	2022-01-20	F	2017-01-14	5.01689	CAT	DSH (DOMESTIC SHORTHAIR)	SL	193.366	119.33	85.9155	147.756					neg			0.4681	0.267106									0	neg
54	42	2022-01-20	M	2021-09-08	0.367123	CAT	SIBERIAN	SW	233.838	121.859	53.365	64.4829					neg			0.223	0.120252									0	neg
54	44	2022-01-20	F	2018-01-21	3.99781	CAT	DSH (DOMESTIC SHORTHAIR)	CF	303.013	163.805	125.769	119.757					neg			0.3086	2.09856									0	neg
54	45	2022-01-20	MN	2016-02-25	5.90223	CAT	SHORTHAIR BRITISH (PED)	SW	250.125	141.716	88.9251	50.2002					neg			0.3441	0.19281									0	neg
55	1	2022-01-20	MN	2011-01-22	10.9952	CAT	DSH (DOMESTIC SHORTHAIR)	SS	245.899	106.219	45.8097	77.2449					neg			0.2025	0.0533933									0	neg
[truncated: 2,386 more rows]
[truncated: 2 more columns]

## Sheet: demographics
	Total Samples	% of dataset		Neut Positive Samples	% neut positive		All Positive Samples	% positive		Non-Neut Samples	% non-neut
All	4385	100		194	4.42417		609	13.8883		415	9.46408
B.1 Dom				50	25.7732
Alpha Dom				45	23.1959
Delta Dom				84	43.299
Omicron Dom				8	4.12371
BA.2				1	0.515464
BA.5				4	2.06186
BQ.1.1				2	1.03093
XBB				0	0
Male	2306	52.5884	2200	106	4.5967	1952	354	15.3513		248	10.7546
Female	1705	38.8826	1629	76	4.45748	1493	212	12.434		136	7.97654
Unknown	374	8.52908	362	12	3.20856	331	43	11.4973		31	8.28877
TOTAL	4385	100		194	4.42417		609	13.8883		415	9.46408
Mean age	5			5			4.7			4.5
Median age	3			3			3			2.8
Kittens (<2)	1630	37.1722	1569	61	3.74233	1396	234	14.3558		173	10.6135
Juniors (2-5)	743	16.9441	685	58	7.80619	607	136	18.3042		78	10.498
Adults (5-10)	739	16.8529	707	32	4.33018	647	92	12.4493		60	8.11908
Seniors (10+)	753	17.1722	721	32	4.24967	661	92	12.2178		60	7.96813
Unknown	520	11.8586	509	11	2.11538	465	55	10.5769		44	8.46154
TOTAL	4385	100		194	4.42417		609	13.8883		415	9.46408
Domestic	2563	58.4493	2455	108	4.21381	2227	336	13.1096		228	8.89583
Pedigree	1433	32.6796	1356	77	5.37334	1201	232	16.1898		155	10.8165
Unknown	389	8.87115		9	2.31362	348	41	10.5398		32	8.22622
TOTAL	4385	100		194	4.42417		609	13.8883		415	9.46408
Bengal	142	3.23831	130	12	8.4507		28	19.7183		16	11.2676
British	326	7.43444	308	18	5.52147		55	16.8712		37	11.3497
Maine Coon	229	5.22235	222	7	3.05677		35	15.2838		28	12.2271
Persian	52	1.18586	49	3	5.76923		8	15.3846		5	9.61538
Ragdoll	235	5.35918	226	9	3.82979		36	15.3191		27	11.4894
Siamese	73	1.66477	67	6	8.21918		15	20.5479		9	12.3288
Other Pedigree	376	8.57469	354	22	5.85106		55	14.6277		33	8.7766
TOTAL	1433	32.6796	1356	77	5.37334		232	16.1898		155	10.8165
2020	428	9.76055		1	0.233645		36	8.41121		35	8.17757
2021	1772	40.4105		80	4.51467		202	11.3995		122	6.88488
2022	1879	42.8506		99	5.26876		308	16.3917		209	11.1229
2023	306	6.97834		14	4.57516		63	20.5882		49	16.0131
TOTAL	4385	99.9089		194	4.42417		609	13.8883		415	9.46408
Spring 20	49	1.11745		1	2.04082		8	16.3265		7	14.2857
Summer 20	157	3.58039		0	0		4	2.54777		4	2.54777
Autumn 20	173	3.94527		0	0		19	10.9827		19	10.9827
Winter 20/21	208	4.74344		4	1.92308		16	7.69231		12	5.76923
Spring 21	250	5.70125		10	4		14	5.6		4	1.6
Summer 21	491	11.1973		12	2.44399		39	7.94297		27	5.49898
Autumn 21	696	15.8723		43	6.17816		112	16.092		69	9.91379
Winter 21/22	563	12.8392		30	5.3286		105	18.6501		75	13.3215
Spring 22	551	12.5656		27	4.90018		89	16.1525		62	11.2523
Summer 22	460	10.4903		26	5.65217		82	17.8261		56	12.1739
Autumn 22	455	10.3763		27	5.93407		54	11.8681		27	5.93407
Winter 22/23	332	7.57127		14	4.21687		67	20.1807		53	15.9639
TOTAL	4385	100		194	4.42417		609	13.8883		415	9.46408
	Month 1	Month 2	Month 3
Winter 20	0	1	0	1
Spring 20	1	2	45	48
Summer 20	61	50	46	157
Autumn 20	55	71	47	173
Winter 20/21	49	80	79	208
Spring 21	91	60	99	250
Summer 21	131	136	224	491
Autumn 21	198	263	235	696
Winter 21/22	176	208	179	563
Spring 22	218	146	187	551
Summer 22	153	126	181	460
Autumn 22	139	178	138	455
Winter 22/23	26	217	89	332
				4385
